# Supplementary material for: Poly[μ-aqua-μ4-terephthalato-strontium]
Source: Acta Crystallogr Sect E Struct Rep Online. 2011 Jan 29;67(Pt 2):m282. doi: 10.1107/S1600536810054486 (PMC3051459; doi:10.1107/S1600536810054486)
Supplement: Supplementary file 1 [file e-67-0m282-sup1.cif]

##############################################################################
###                                                                        ###
###        Electronic paper (Acta Crystallographica Section E)             ###
###                                                                        ###
##############################################################################
#                                                                            #
# This CIF contains the data in a paper accepted for publication in Acta     #
# Crystallographica Section E. It conforms to the requirements of Notes      #
# for Authors for Section E, and has been peer reviewed under the auspices   #
# of the IUCr Commission on Journals.                                        #
#                                                                            #
# Full details of the Crystallographic Information File format               #
# are given in the paper "The Crystallographic Information File (CIF):       #
# a New Standard Archive File for Crystallography" by S. R. Hall, F. H.      #
# Allen and I. D. Brown [Acta Cryst. (1991), A47, 655-685].                  #
#                                                                            #
# The current version of the core CIF dictionary is obtainable from          #
# ftp://ftp.iucr.org/pub/cif_core.dic. The current version number is 2.4.    #
#                                                                            #
# Software is freely available for graphical display of the structure(s) in  #
# this CIF.  For information consult the CIF home page http://www.iucr.org/  #
# cif/home.html                                                              #
#                                                                            #
# This file may be used for bona fide research purposes within the           #
# scientific community so long as proper attribution is given to the journal # 
# article from which it was obtained.                                        #
#                                                                            #
##############################################################################
                                             
data_I
_audit_creation_method     SHELXL-97
_chemical_name_systematic
;
Poly[\m-aqua-\m~4~-terephthalato-strontium]
;
_chemical_name_common     'Sr(C8 H6 O5) '
_chemical_formula_moiety     'C8 H6 O5 Sr'
_chemical_formula_sum     'C8 H6 O5 Sr'
_chemical_formula_iupac     '[Sr (C8 H4 O4) (H2 O)]'
_chemical_formula_weight     269.75
_chemical_melting_point     ?
_symmetry_cell_setting     orthorhombic
_symmetry_space_group_name_H-M     'P b c a'
_symmetry_space_group_name_Hall     '-P 2ac 2ab'
loop_
    _symmetry_equiv_pos_as_xyz
    'x, y, z'
    '-x+1/2, -y, z+1/2'
    '-x, y+1/2, -z+1/2'
    'x+1/2, -y+1/2, -z'
    '-x, -y, -z'
    'x-1/2, y, -z-1/2'
    'x, -y-1/2, z-1/2'
    '-x-1/2, y-1/2, z'
_cell_length_a     11.8724(3)
_cell_length_b     7.13080(10)
_cell_length_c     20.0592(4)
_cell_angle_alpha     90.00
_cell_angle_beta     90.00
_cell_angle_gamma     90.00
_cell_volume     1698.21(6)
_cell_formula_units_Z     8
_cell_measurement_reflns_used     1205
_cell_measurement_theta_min     2.66
_cell_measurement_theta_max     25.15
_cell_measurement_temperature     296(2)
_exptl_crystal_description     block
_exptl_crystal_colour     yellow
_exptl_crystal_size_max     0.24
_exptl_crystal_size_mid     0.21
_exptl_crystal_size_min     0.19
_exptl_crystal_density_diffrn     2.110
_exptl_crystal_density_meas     ?
_exptl_crystal_density_method     'not measured'
_exptl_crystal_F_000     1056
_exptl_absorpt_coefficient_mu     6.340
_exptl_absorpt_correction_type     multi-scan
_exptl_absorpt_process_details     '(SADABS; Bruker, 2001)'
_exptl_absorpt_correction_T_min     0.238
_exptl_absorpt_correction_T_max     0.300
_exptl_special_details
;
Aromatic H atoms were refined as riding atoms,with C---H=0.93\%A and H atoms
were calculated as <i>U</i>~iso~(H) = 1.2Ueq(carrier C). The H atoms of water
were fixed in the refinements, with <i>U</i>~iso~(H)=1.5Ueq(carrier O)
;
_diffrn_ambient_temperature     296(2)
_diffrn_radiation_type     MoK\a
_diffrn_radiation_wavelength     0.71073
_diffrn_radiation_source     'fine-focus sealed tube'
_diffrn_radiation_monochromator     graphite
_diffrn_measurement_device_type     'Bruker APEXII CCD'
_diffrn_measurement_method     'phi and omega'
_diffrn_detector_area_resol_mean     ?
_diffrn_reflns_number     6767
_diffrn_reflns_av_R_equivalents     0.0432
_diffrn_reflns_av_sigmaI/netI     0.0368
_diffrn_reflns_theta_min     2.66
_diffrn_reflns_theta_max     25.15
_diffrn_reflns_theta_full     25.15
_diffrn_measured_fraction_theta_max     0.999
_diffrn_measured_fraction_theta_full     0.999
_diffrn_reflns_limit_h_min     -14
_diffrn_reflns_limit_h_max     8
_diffrn_reflns_limit_k_min     -8
_diffrn_reflns_limit_k_max     8
_diffrn_reflns_limit_l_min     -16
_diffrn_reflns_limit_l_max     23
_diffrn_standards_number     ?
_diffrn_standards_interval_count     ?
_diffrn_standards_interval_time     ?
_diffrn_standards_decay_%     ?
_refine_special_details
;
Refinement of <i>F</i>^2^ against ALL reflections. The weighted <i>R</i>-factor
<i>wR</i> and goodness of fit <i>S</i> are based on <i>F</i>^2^, conventional
<i>R</i>-factors <i>R</i> are based on <i>F</i>, with <i>F</i> set to zero for
negative <i>F</i>^2^. The threshold expression of <i>F</i>^2^ >
\s(<i>F</i>^2^) is used only for calculating <i>R</i>-factors(gt) <i>etc</i>.
and is not relevant to the choice of reflections for refinement.
<i>R</i>-factors based on <i>F</i>^2^ are statistically about twice as large
as those based on <i>F</i>, and <i>R</i>- factors based on ALL data will be
even larger.
;
_reflns_number_total     1523
_reflns_number_gt     1205
_reflns_threshold_expression     I>2sigma(I)
_refine_ls_structure_factor_coef     Fsqd
_refine_ls_matrix_type     full
_refine_ls_R_factor_all     0.0421
_refine_ls_R_factor_gt     0.0270
_refine_ls_wR_factor_gt     0.0572
_refine_ls_wR_factor_ref     0.0621
_refine_ls_goodness_of_fit_ref     1.039
_refine_ls_restrained_S_all     1.039
_refine_ls_number_reflns     1523
_refine_ls_number_parameters     133
_refine_ls_number_restraints     3
_refine_ls_hydrogen_treatment     mixed
_refine_ls_weighting_scheme     calc
_refine_ls_weighting_details
         'calc w=1/[\s^2^(Fo^2^)+(0.0293P)^2^+0.3991P] where P=(Fo^2^+2Fc^2^)/3'
_atom_sites_solution_hydrogens     geom
_atom_sites_solution_primary     direct
_atom_sites_solution_secondary     difmap
_refine_ls_shift/su_max     0.001
_refine_ls_shift/su_mean     0.000
_refine_diff_density_max     0.364
_refine_diff_density_min     -0.497
_refine_ls_extinction_method     none
_refine_ls_extinction_coef     ?
loop_
    _atom_type_symbol
    _atom_type_description
    _atom_type_scat_dispersion_real
    _atom_type_scat_dispersion_imag
    _atom_type_scat_source
    'C' 'C' 0.0033 0.0016
                         'International Tables Vol C Tables 4.2.6.8 and 6.1.1.4'
    'H' 'H' 0.0000 0.0000
                         'International Tables Vol C Tables 4.2.6.8 and 6.1.1.4'
    'N' 'N' 0.0061 0.0033
                         'International Tables Vol C Tables 4.2.6.8 and 6.1.1.4'
    'O' 'O' 0.0106 0.0060
                         'International Tables Vol C Tables 4.2.6.8 and 6.1.1.4'
    'Sr' 'Sr' -1.5307 3.2498
                         'International Tables Vol C Tables 4.2.6.8 and 6.1.1.4'
_computing_data_collection     'APEX2 (Bruker, 2001)'
_computing_cell_refinement     'SAINT (Bruker, 2001)'
_computing_data_reduction     'SAINT (Bruker, 2001)'
_computing_structure_solution     'SHELXS97 (Sheldrick, 2008)'
_computing_structure_refinement     'SHELXS97 (Sheldrick, 2008)'
_computing_molecular_graphics     'SHELXTL (Sheldrick, 2008)'
_computing_publication_material     'SHELXTL (Sheldrick, 2008)'
loop_
    _atom_site_type_symbol
    _atom_site_label
    _atom_site_fract_x
    _atom_site_fract_y
    _atom_site_fract_z
    _atom_site_U_iso_or_equiv
    _atom_site_adp_type
    _atom_site_calc_flag
    _atom_site_refinement_flags
    _atom_site_occupancy
    _atom_site_disorder_assembly
    _atom_site_disorder_group
    Sr Sr1 0.93510(3) 0.61190(4) 0.736154(15) 0.01731(12) Uani d . 1 . .
    O O1 0.9182(2) 0.2855(3) 0.68486(11) 0.0220(6) Uani d . 1 . .
    O O5 1.1323(2) 0.4455(3) 0.72230(11) 0.0244(6) Uani d D 1 . .
    C C3 0.9508(3) 0.2525(5) 0.54589(17) 0.0211(8) Uani d . 1 . .
    H H3A 1.0068 0.3131 0.5701 0.025 Uiso calc R 1 . .
    C C7 0.7700(3) 0.1036(4) 0.54088(16) 0.0214(8) Uani d . 1 . .
    H H7A 0.7041 0.0651 0.5618 0.026 Uiso calc R 1 . .
    C C2 0.8539(3) 0.1900(4) 0.57787(15) 0.0157(7) Uani d . 1 . .
    C C1 0.8405(3) 0.2083(4) 0.65225(16) 0.0174(8) Uani d . 1 . .
    C C4 0.9639(3) 0.2244(4) 0.47790(17) 0.0240(9) Uani d . 1 . .
    H H4A 1.0285 0.2671 0.4566 0.029 Uiso calc R 1 . .
    C C6 0.7834(3) 0.0740(4) 0.47334(15) 0.0213(8) Uani d . 1 . .
    H H6A 0.7269 0.0147 0.4491 0.026 Uiso calc R 1 . .
    C C5 0.8814(3) 0.1331(4) 0.44164(15) 0.0177(8) Uani d . 1 . .
    C C8 0.8981(3) 0.0856(4) 0.36917(17) 0.0209(8) Uani d . 1 . .
    O O4 0.9836(2) 0.1481(3) 0.33885(11) 0.0287(6) Uani d . 1 . .
    O O3 0.8280(2) -0.0220(4) 0.34186(11) 0.0306(6) Uani d . 1 . .
    O O2 0.7543(2) 0.1373(3) 0.67879(11) 0.0244(6) Uani d . 1 . .
    H H1 1.169(2) 0.446(5) 0.6868(9) 0.037 Uiso d D 1 . .
    H H2 1.165(3) 0.505(5) 0.7530(11) 0.037 Uiso d D 1 . .
loop_
    _atom_site_aniso_label
    _atom_site_aniso_U_11
    _atom_site_aniso_U_22
    _atom_site_aniso_U_33
    _atom_site_aniso_U_12
    _atom_site_aniso_U_13
    _atom_site_aniso_U_23
    Sr1 0.01707(19) 0.01812(17) 0.0167(2) -0.00088(15) -0.00052(14) 0.00049(13)
    O1 0.0225(16) 0.0238(13) 0.0197(14) -0.0034(11) -0.0046(11) -0.0034(10)
    O5 0.0202(15) 0.0312(13) 0.0217(15) -0.0025(12) 0.0011(11) -0.0052(11)
    C3 0.018(2) 0.0254(17) 0.020(2) -0.0038(16) -0.0037(16) -0.0019(14)
    C7 0.018(2) 0.0235(17) 0.023(2) -0.0042(17) 0.0020(15) -0.0003(14)
    C2 0.019(2) 0.0128(15) 0.0153(18) 0.0005(15) -0.0006(15) -0.0004(13)
    C1 0.018(2) 0.0125(16) 0.021(2) 0.0061(15) -0.0018(16) 0.0023(13)
    C4 0.020(2) 0.028(2) 0.024(2) -0.0045(16) 0.0041(16) 0.0023(16)
    C6 0.022(2) 0.0232(17) 0.0189(19) -0.0050(16) -0.0033(16) -0.0031(14)
    C5 0.021(2) 0.0184(17) 0.0135(18) 0.0028(16) -0.0005(15) 0.0006(13)
    C8 0.025(2) 0.0207(18) 0.0173(19) 0.0105(17) -0.0007(16) 0.0036(15)
    O4 0.0312(16) 0.0344(15) 0.0207(14) -0.0004(13) 0.0055(12) 0.0060(10)
    O3 0.0283(17) 0.0438(16) 0.0197(14) -0.0007(13) -0.0025(11) -0.0107(11)
    O2 0.0207(15) 0.0352(14) 0.0172(13) -0.0034(11) 0.0028(11) 0.0004(10)
_geom_special_details
;
All e.s.d.'s (except the e.s.d. in the dihedral angle between two l.s. planes)
are estimated using the full covariance matrix. The cell e.s.d.'s are taken
into account individually in the estimation of e.s.d.'s in distances, angles
and torsion angles; correlations between e.s.d.'s in cell parameters are only
used when they are defined by crystal symmetry. An approximate (isotropic)
treatment of cell e.s.d.'s is used for estimating e.s.d.'s involving l.s.
planes.
;
loop_
    _geom_bond_atom_site_label_1
    _geom_bond_atom_site_label_2
    _geom_bond_site_symmetry_2
    _geom_bond_distance
    _geom_bond_publ_flag
    Sr1 O4 5_766 2.475(2) ?
    Sr1 O2 8_765 2.533(2) ?
    Sr1 O1 . 2.553(2) ?
    Sr1 O3 7_566 2.554(2) ?
    Sr1 O5 . 2.639(3) ?
    Sr1 O5 3_756 2.645(2) ?
    Sr1 O1 3_756 2.660(2) ?
    Sr1 O4 7_566 2.830(2) ?
    Sr1 C8 7_566 3.049(3) ?
    Sr1 Sr1 3_756 3.9237(3) ?
    Sr1 Sr1 3_746 3.9237(3) ?
    Sr1 H2 . 2.86(3) ?
    O1 C1 . 1.258(4) ?
    O1 Sr1 3_746 2.660(2) ?
    O5 Sr1 3_746 2.645(2) ?
    O5 H1 . 0.84(3) ?
    O5 H2 . 0.84(3) ?
    C3 C4 . 1.387(4) ?
    C3 C2 . 1.391(5) ?
    C3 H3A . 0.9300 ?
    C7 C6 . 1.380(4) ?
    C7 C2 . 1.386(5) ?
    C7 H7A . 0.9300 ?
    C2 C1 . 1.506(4) ?
    C1 O2 . 1.259(4) ?
    C4 C5 . 1.383(5) ?
    C4 H4A . 0.9300 ?
    C6 C5 . 1.391(5) ?
    C6 H6A . 0.9300 ?
    C5 C8 . 1.506(4) ?
    C8 O3 . 1.257(4) ?
    C8 O4 . 1.265(4) ?
    C8 Sr1 7_565 3.049(3) ?
    O4 Sr1 5_766 2.475(2) ?
    O4 Sr1 7_565 2.830(2) ?
    O3 Sr1 7_565 2.554(2) ?
    O2 Sr1 8_755 2.533(2) ?
loop_
    _geom_angle_atom_site_label_1
    _geom_angle_atom_site_label_2
    _geom_angle_atom_site_label_3
    _geom_angle_site_symmetry_1
    _geom_angle_site_symmetry_3
    _geom_angle
    _geom_angle_publ_flag
    O4 Sr1 O2 5_766 8_765 91.19(8) ?
    O4 Sr1 O1 5_766 . 114.60(7) ?
    O2 Sr1 O1 8_765 . 79.18(7) ?
    O4 Sr1 O3 5_766 7_566 150.75(8) ?
    O2 Sr1 O3 8_765 7_566 87.30(8) ?
    O1 Sr1 O3 . 7_566 93.81(8) ?
    O4 Sr1 O5 5_766 . 84.31(8) ?
    O2 Sr1 O5 8_765 . 140.53(7) ?
    O1 Sr1 O5 . . 67.51(7) ?
    O3 Sr1 O5 7_566 . 114.60(8) ?
    O4 Sr1 O5 5_766 3_756 71.78(7) ?
    O2 Sr1 O5 8_765 3_756 79.06(7) ?
    O1 Sr1 O5 . 3_756 157.43(8) ?
    O3 Sr1 O5 7_566 3_756 79.26(8) ?
    O5 Sr1 O5 . 3_756 134.90(7) ?
    O4 Sr1 O1 5_766 3_756 77.57(8) ?
    O2 Sr1 O1 8_765 3_756 144.96(7) ?
    O1 Sr1 O1 . 3_756 135.71(6) ?
    O3 Sr1 O1 7_566 3_756 87.05(8) ?
    O5 Sr1 O1 . 3_756 72.00(7) ?
    O5 Sr1 O1 3_756 3_756 65.91(7) ?
    O4 Sr1 O4 5_766 7_566 144.69(3) ?
    O2 Sr1 O4 8_765 7_566 123.93(8) ?
    O1 Sr1 O4 . 7_566 73.27(7) ?
    O3 Sr1 O4 7_566 7_566 48.14(8) ?
    O5 Sr1 O4 . 7_566 66.54(7) ?
    O5 Sr1 O4 3_756 7_566 114.92(7) ?
    O1 Sr1 O4 3_756 7_566 74.82(7) ?
    O4 Sr1 C8 5_766 7_566 155.18(9) ?
    O2 Sr1 C8 8_765 7_566 107.62(9) ?
    O1 Sr1 C8 . 7_566 85.42(8) ?
    O3 Sr1 C8 7_566 7_566 23.91(9) ?
    O5 Sr1 C8 . 7_566 90.71(9) ?
    O5 Sr1 C8 3_756 7_566 95.51(8) ?
    O1 Sr1 C8 3_756 7_566 77.77(8) ?
    O4 Sr1 C8 7_566 7_566 24.48(9) ?
    O4 Sr1 Sr1 5_766 3_756 45.92(5) ?
    O2 Sr1 Sr1 8_765 3_756 110.37(5) ?
    O1 Sr1 Sr1 . 3_756 156.42(6) ?
    O3 Sr1 Sr1 7_566 3_756 107.83(6) ?
    O5 Sr1 Sr1 . 3_756 94.30(5) ?
    O5 Sr1 Sr1 3_756 3_756 42.00(6) ?
    O1 Sr1 Sr1 3_756 3_756 40.16(5) ?
    O4 Sr1 Sr1 7_566 3_756 114.35(5) ?
    C8 Sr1 Sr1 7_566 3_756 110.64(6) ?
    O4 Sr1 Sr1 5_766 3_746 124.15(6) ?
    O2 Sr1 Sr1 8_765 3_746 118.56(5) ?
    O1 Sr1 Sr1 . 3_746 42.22(5) ?
    O3 Sr1 Sr1 7_566 3_746 81.37(6) ?
    O5 Sr1 Sr1 . 3_746 42.11(5) ?
    O5 Sr1 Sr1 3_756 3_746 153.08(5) ?
    O1 Sr1 Sr1 3_756 3_746 94.67(5) ?
    O4 Sr1 Sr1 7_566 3_746 38.92(5) ?
    C8 Sr1 Sr1 7_566 3_746 60.86(7) ?
    Sr1 Sr1 Sr1 3_756 3_746 130.650(17) ?
    O4 Sr1 H2 5_766 . 83.3(7) ?
    O2 Sr1 H2 8_765 . 157.2(3) ?
    O1 Sr1 H2 . . 83.1(5) ?
    O3 Sr1 H2 7_566 . 108.1(6) ?
    O5 Sr1 H2 . . 17.1(3) ?
    O5 Sr1 H2 3_756 . 119.5(5) ?
    O1 Sr1 H2 3_756 . 55.1(4) ?
    O4 Sr1 H2 7_566 . 62.9(7) ?
    C8 Sr1 H2 7_566 . 84.9(6) ?
    Sr1 Sr1 H2 3_756 . 81.4(6) ?
    Sr1 Sr1 H2 3_746 . 50.6(6) ?
    C1 O1 Sr1 . . 131.8(2) ?
    C1 O1 Sr1 . 3_746 125.89(19) ?
    Sr1 O1 Sr1 . 3_746 97.63(7) ?
    Sr1 O5 Sr1 . 3_746 95.90(8) ?
    Sr1 O5 H1 . . 124(3) ?
    Sr1 O5 H1 3_746 . 116(2) ?
    Sr1 O5 H2 . . 96(2) ?
    Sr1 O5 H2 3_746 . 111(2) ?
    H1 O5 H2 . . 111.8(18) ?
    C4 C3 C2 . . 120.0(3) ?
    C4 C3 H3A . . 120.0 ?
    C2 C3 H3A . . 120.0 ?
    C6 C7 C2 . . 120.7(3) ?
    C6 C7 H7A . . 119.6 ?
    C2 C7 H7A . . 119.6 ?
    C7 C2 C3 . . 119.3(3) ?
    C7 C2 C1 . . 119.5(3) ?
    C3 C2 C1 . . 121.1(3) ?
    O1 C1 O2 . . 123.5(3) ?
    O1 C1 C2 . . 118.4(3) ?
    O2 C1 C2 . . 118.0(3) ?
    C5 C4 C3 . . 120.4(3) ?
    C5 C4 H4A . . 119.8 ?
    C3 C4 H4A . . 119.8 ?
    C7 C6 C5 . . 119.9(3) ?
    C7 C6 H6A . . 120.1 ?
    C5 C6 H6A . . 120.1 ?
    C4 C5 C6 . . 119.7(3) ?
    C4 C5 C8 . . 121.3(3) ?
    C6 C5 C8 . . 118.9(3) ?
    O3 C8 O4 . . 122.5(3) ?
    O3 C8 C5 . . 118.1(3) ?
    O4 C8 C5 . . 119.4(3) ?
    O3 C8 Sr1 . 7_565 55.42(17) ?
    O4 C8 Sr1 . 7_565 68.04(18) ?
    C5 C8 Sr1 . 7_565 165.4(2) ?
    C8 O4 Sr1 . 5_766 148.1(2) ?
    C8 O4 Sr1 . 7_565 87.5(2) ?
    Sr1 O4 Sr1 5_766 7_565 95.16(7) ?
    C8 O3 Sr1 . 7_565 100.7(2) ?
    C1 O2 Sr1 . 8_755 160.4(2) ?
loop_
    _geom_torsion_atom_site_label_1
    _geom_torsion_atom_site_label_2
    _geom_torsion_atom_site_label_3
    _geom_torsion_atom_site_label_4
    _geom_torsion_site_symmetry_1
    _geom_torsion_site_symmetry_2
    _geom_torsion_site_symmetry_3
    _geom_torsion_site_symmetry_4
    _geom_torsion
    _geom_torsion_publ_flag
    O4 Sr1 O1 C1 5_766 . . . -89.6(3) ?
    O2 Sr1 O1 C1 8_765 . . . -3.3(3) ?
    O3 Sr1 O1 C1 7_566 . . . 83.2(3) ?
    O5 Sr1 O1 C1 . . . . -161.7(3) ?
    O5 Sr1 O1 C1 3_756 . . . 12.3(4) ?
    O1 Sr1 O1 C1 3_756 . . . 172.9(3) ?
    O4 Sr1 O1 C1 7_566 . . . 127.3(3) ?
    C8 Sr1 O1 C1 7_566 . . . 105.6(3) ?
    Sr1 Sr1 O1 C1 3_756 . . . -119.9(3) ?
    Sr1 Sr1 O1 C1 3_746 . . . 155.9(3) ?
    O4 Sr1 O1 Sr1 5_766 . . 3_746 114.47(9) ?
    O2 Sr1 O1 Sr1 8_765 . . 3_746 -159.22(9) ?
    O3 Sr1 O1 Sr1 7_566 . . 3_746 -72.71(8) ?
    O5 Sr1 O1 Sr1 . . . 3_746 42.38(7) ?
    O5 Sr1 O1 Sr1 3_756 . . 3_746 -143.65(15) ?
    O1 Sr1 O1 Sr1 3_756 . . 3_746 16.97(6) ?
    O4 Sr1 O1 Sr1 7_566 . . 3_746 -28.62(7) ?
    C8 Sr1 O1 Sr1 7_566 . . 3_746 -50.29(9) ?
    Sr1 Sr1 O1 Sr1 3_756 . . 3_746 84.17(13) ?
    O4 Sr1 O5 Sr1 5_766 . . 3_746 -162.10(8) ?
    O2 Sr1 O5 Sr1 8_765 . . 3_746 -77.17(13) ?
    O1 Sr1 O5 Sr1 . . . 3_746 -42.49(7) ?
    O3 Sr1 O5 Sr1 7_566 . . 3_746 41.17(9) ?
    O5 Sr1 O5 Sr1 3_756 . . 3_746 140.77(9) ?
    O1 Sr1 O5 Sr1 3_756 . . 3_746 119.15(8) ?
    O4 Sr1 O5 Sr1 7_566 . . 3_746 38.30(6) ?
    C8 Sr1 O5 Sr1 7_566 . . 3_746 42.26(8) ?
    Sr1 Sr1 O5 Sr1 3_756 . . 3_746 153.01(5) ?
    C6 C7 C2 C3 . . . . 2.0(5) ?
    C6 C7 C2 C1 . . . . -175.8(3) ?
    C4 C3 C2 C7 . . . . -1.4(5) ?
    C4 C3 C2 C1 . . . . 176.3(3) ?
    Sr1 O1 C1 O2 . . . . -80.0(4) ?
    Sr1 O1 C1 O2 3_746 . . . 70.1(4) ?
    Sr1 O1 C1 C2 . . . . 103.5(3) ?
    Sr1 O1 C1 C2 3_746 . . . -106.4(3) ?
    C7 C2 C1 O1 . . . . 179.3(3) ?
    C3 C2 C1 O1 . . . . 1.6(5) ?
    C7 C2 C1 O2 . . . . 2.6(4) ?
    C3 C2 C1 O2 . . . . -175.2(3) ?
    C2 C3 C4 C5 . . . . -0.5(5) ?
    C2 C7 C6 C5 . . . . -0.7(5) ?
    C3 C4 C5 C6 . . . . 1.8(5) ?
    C3 C4 C5 C8 . . . . -174.5(3) ?
    C7 C6 C5 C4 . . . . -1.2(5) ?
    C7 C6 C5 C8 . . . . 175.1(3) ?
    C4 C5 C8 O3 . . . . 169.2(3) ?
    C6 C5 C8 O3 . . . . -7.0(4) ?
    C4 C5 C8 O4 . . . . -7.9(5) ?
    C6 C5 C8 O4 . . . . 175.8(3) ?
    C4 C5 C8 Sr1 . . . 7_565 109.6(10) ?
    C6 C5 C8 Sr1 . . . 7_565 -66.7(11) ?
    O3 C8 O4 Sr1 . . . 5_766 84.8(5) ?
    C5 C8 O4 Sr1 . . . 5_766 -98.2(5) ?
    Sr1 C8 O4 Sr1 7_565 . . 5_766 95.7(4) ?
    O3 C8 O4 Sr1 . . . 7_565 -11.0(3) ?
    C5 C8 O4 Sr1 . . . 7_565 166.1(3) ?
    O4 C8 O3 Sr1 . . . 7_565 12.4(4) ?
    C5 C8 O3 Sr1 . . . 7_565 -164.7(2) ?
    O1 C1 O2 Sr1 . . . 8_755 74.7(7) ?
    C2 C1 O2 Sr1 . . . 8_755 -108.7(6) ?
loop_
    _geom_hbond_atom_site_label_D
    _geom_hbond_atom_site_label_H
    _geom_hbond_atom_site_label_A
    _geom_hbond_site_symmetry_A
    _geom_hbond_distance_DH
    _geom_hbond_distance_HA
    _geom_hbond_distance_DA
    _geom_hbond_angle_DHA
    O5 H1 O3 4_556 0.84(3) 2.03(4) 2.711(3) 137(3)
    O5 H2 O2 3_756 0.84(3) 1.92(3) 2.761(3) 178(3)
data_global
_journal_date_recd_electronic     2010-12-17
_journal_date_accepted     2010-12-28
_journal_name_full     'Acta Crystallographica, Section E'
_journal_year     2011
_journal_volume     67
_journal_issue      2
_journal_page_first     m282
_journal_page_last     m282
_journal_paper_category     QM
_journal_coeditor_code     BX2340
_publ_contact_author_name     'Pro. Lei Yang'
_publ_contact_author_address
;
The department of physics-chemistry
Henan Polytechnic University
Jiao Zuo,454150
P. R. China
;
_publ_contact_author_email     xcy78413@tom.com
_publ_contact_author_fax     ?
_publ_contact_author_phone     '86(391)3987818'
_publ_section_title
;
Poly[\m-aqua-\m~4~-terephthalato-strontium]
;
loop_
    _publ_author_name
    _publ_author_footnote
    _publ_author_address
    'Yang, Lei' .
;
The Department of Physics--Chemistry
Henan Polytechnic University
Jiao Zuo 454150
People's Republic of China
;
    'Zhao, Dan' .
;
The Department of Physics--Chemistry
Henan Polytechnic University
Jiao Zuo 454150
People's Republic of China
;
    'Li, Guanghua' .
;
State Key Laboratory of Inorganic Synthesis and Preparative Chemistry
College of Chemistry, Jilin University, Changchun 130012
People's Republic of China
;
