# Supplementary material for: Poly[μ-aqua-μ4-terephthalato-strontium]
Source: Acta Crystallogr Sect E Struct Rep Online. 2011 Jan 29;67(Pt 2):m282. doi: 10.1107/S1600536810054486 (PMC3051459; doi:10.1107/S1600536810054486)
Supplement: Supplementary file 2 [file e-67-0m282-Isup2.hkl]

# 
# h,k,l, Fc-squared, Fo-squared, sigma(Fo-squared) and status flag 
# 
data_I
_shelx_title ' 1 in Pbca' 
_shelx_refln_list_code          4 
_shelx_F_calc_maximum      239.65 
_exptl_crystal_F_000      1056.00 
_reflns_d_resolution_high  0.8362 
 
loop_ 
 _symmetry_equiv_pos_as_xyz 
 'x, y, z' 
 '-x+1/2, -y, z+1/2' 
 '-x, y+1/2, -z+1/2' 
 'x+1/2, -y+1/2, -z' 
 '-x, -y, -z' 
 'x-1/2, y, -z-1/2' 
 'x, -y-1/2, z-1/2' 
 '-x-1/2, y-1/2, z' 
 
_cell_length_a    11.8724 
_cell_length_b     7.1308 
_cell_length_c    20.0592 
_cell_angle_alpha  90.000 
_cell_angle_beta   90.000 
_cell_angle_gamma  90.000 
 
_shelx_F_squared_multiplier     1.000 
 
loop_ 
 _refln_index_h 
 _refln_index_k 
 _refln_index_l 
 _refln_F_squared_calc 
 _refln_F_squared_meas 
 _refln_F_squared_sigma 
 _refln_observed_status 
   2   0   0    21965.88    23082.77    608.64 o 
   4   0   0      689.11      647.80     96.10 o 
   6   0   0    22116.64    22427.26    698.81 o 
   8   0   0    12492.75    12561.42    503.05 o 
  10   0   0    12417.14    12632.61    543.39 o 
  12   0   0      576.51      999.58    227.80 o 
  14   0   0     4102.93     4432.54    379.07 o 
   2   1   0     5892.66     6215.75    193.39 o 
   4   1   0     6357.93     6129.69    168.21 o 
   6   1   0     1346.61     1279.83     96.34 o 
   8   1   0      446.37      762.61    107.85 o 
  10   1   0     7280.74     7545.62    290.16 o 
  12   1   0     3025.22     3057.25    210.44 o 
  14   1   0     2379.17     2444.94    220.60 o 
   0   2   0      158.18      282.96     29.99 o 
   2   2   0    11279.73    12278.69    196.24 o 
   4   2   0     1110.04     1149.91     69.54 o 
   6   2   0        7.78       14.60     33.75 o 
   8   2   0       61.88       64.83     74.73 o 
  10   2   0      218.22      209.11    100.94 o 
  12   2   0       26.26      144.21    112.45 o 
   2   3   0    36768.97    36539.61    677.44 o 
   4   3   0    34296.81    35453.87    667.91 o 
   6   3   0     6492.66     6260.50    202.82 o 
   8   3   0     2324.28     2398.93    146.02 o 
  10   3   0    11706.33    11595.54    384.41 o 
  12   3   0     8202.22     8654.32    347.06 o 
   0   4   0    30080.70    28862.21    560.62 o 
   2   4   0     6086.92     5623.05    120.32 o 
   4   4   0     1194.03     1234.84     88.90 o 
   6   4   0    18897.17    18237.84    424.85 o 
   8   4   0     3448.64     3280.38    298.98 o 
  10   4   0     1590.14     1863.94    161.26 o 
  12   4   0      379.58      131.69    205.85 o 
   2   5   0      456.14      505.81     49.78 o 
   4   5   0     6060.51     6439.11    174.27 o 
   6   5   0     3655.98     3906.48    179.32 o 
   8   5   0      386.89      304.50    144.75 o 
  10   5   0     1797.99     1681.77    163.16 o 
   0   6   0     6293.64     6360.88    213.92 o 
   2   6   0     2043.67     2133.28     91.89 o 
   4   6   0        3.60       48.77     71.48 o 
   6   6   0     4437.98     4410.65    196.61 o 
   8   6   0     2885.53     3242.36    193.16 o 
  10   6   0      517.63      614.36    138.50 o 
   2   7   0     3165.94     3308.25    139.37 o 
   4   7   0     7866.24     7770.24    371.71 o 
   6   7   0     2130.33     2089.94    130.91 o 
   8   7   0        5.08      -46.71     79.33 o 
   0   8   0     4629.82     5104.46    269.32 o 
   2   8   0     3136.70     2939.92    151.92 o 
   4   8   0      316.54      394.66     95.80 o 
   1   1   1     4607.62     4862.61     73.85 o 
   2   1   1    22909.76    24193.81    311.81 o 
   3   1   1     4228.54     4648.54    126.89 o 
   4   1   1    35554.37    34778.73    406.75 o 
   5   1   1     1222.08     1266.95     47.25 o 
   6   1   1    15323.23    15288.97    256.95 o 
   7   1   1       35.99       57.42     45.09 o 
   8   1   1      315.89      316.77     62.42 o 
   9   1   1      876.63      902.47     85.22 o 
  10   1   1     9682.07    10395.91    294.41 o 
  11   1   1       46.99       97.54     74.16 o 
  12   1   1     2736.12     2869.41    144.29 o 
  13   1   1        5.97       11.67     83.40 o 
  14   1   1      648.95      738.72    111.93 o 
   0   2   1    36677.52    35315.87    395.63 o 
   1   2   1    21542.41    22102.58    217.79 o 
   2   2   1     2200.28     1871.12     42.06 o 
   3   2   1       35.66       34.32     15.55 o 
   4   2   1     1041.24     1138.07     38.47 o 
   5   2   1     1235.90     1196.93     46.13 o 
   6   2   1    21740.24    20791.54    275.05 o 
   7   2   1      519.97      508.42     57.43 o 
   8   2   1    23367.48    22806.19    588.75 o 
   9   2   1      805.69      876.26    116.11 o 
  10   2   1    10839.86    11083.59    376.28 o 
  11   2   1       19.88      143.21     81.69 o 
  12   2   1     1155.75     1292.65    116.90 o 
  13   2   1       31.91       86.08     88.39 o 
   1   3   1     1247.81     1358.83     37.24 o 
   2   3   1     7169.58     6913.57     97.70 o 
   3   3   1       71.60       79.15     19.85 o 
   4   3   1    23877.50    24418.23    302.23 o 
   5   3   1       37.37       17.88     21.01 o 
   6   3   1     2268.43     2205.09     86.74 o 
   7   3   1     1058.85      948.96     89.22 o 
   8   3   1      517.99      451.69     63.61 o 
   9   3   1      303.92      217.84     63.89 o 
  10   3   1      970.38     1060.69     95.90 o 
  11   3   1      308.03      255.64     79.91 o 
  12   3   1     1319.35     1490.65    181.87 o 
  13   3   1        0.17      -80.29     87.12 o 
   0   4   1     1349.14     1343.54     59.85 o 
   1   4   1       70.95       79.15     21.25 o 
   2   4   1     5364.99     5261.48     80.91 o 
   3   4   1      118.44       76.66     29.26 o 
   4   4   1     1178.74     1216.51     49.51 o 
   5   4   1      813.54      876.10     62.10 o 
   6   4   1     1967.46     2022.36     86.94 o 
   7   4   1      823.05      930.28     73.35 o 
   8   4   1     4209.72     4140.34    135.90 o 
   9   4   1      763.54      568.52     76.58 o 
  10   4   1       26.36       90.09     65.66 o 
  11   4   1       76.64       28.88     76.67 o 
  12   4   1      163.87      146.08     91.38 o 
   1   5   1      114.79       98.95     26.55 o 
   2   5   1    10210.47     9815.83    130.24 o 
   3   5   1        1.71        1.94     29.27 o 
   4   5   1    14071.07    14029.62    200.87 o 
   5   5   1       33.12      -23.20     42.28 o 
   6   5   1     3584.26     3349.62    117.58 o 
   7   5   1      634.79      561.30     69.51 o 
   8   5   1        3.89       -9.24     64.66 o 
   9   5   1     1761.39     1717.75    108.77 o 
  10   5   1     3892.48     3945.66    157.44 o 
  11   5   1        0.75     -114.59     76.39 o 
   0   6   1    14503.35    14365.95    254.27 o 
   1   6   1      115.79      117.24     32.61 o 
   2   6   1     4979.25     4695.31     92.07 o 
   3   6   1       39.16       14.44     37.48 o 
   4   6   1        5.02       25.94     38.94 o 
   5   6   1      510.67      567.86     56.93 o 
   6   6   1    11925.05    11652.70    197.14 o 
   7   6   1      414.05      324.32     70.33 o 
   8   6   1     5555.29     5478.14    172.54 o 
   9   6   1      127.18      -47.22     70.95 o 
  10   6   1     1729.97     1980.10    129.30 o 
   1   7   1        3.60       18.50     41.87 o 
   2   7   1      627.54      615.81     57.08 o 
   3   7   1       67.07       81.37     45.64 o 
   4   7   1       14.73       72.87     47.41 o 
   5   7   1      118.87       97.38     51.47 o 
   6   7   1       12.92       28.22     50.94 o 
   7   7   1       21.91       -6.04     56.14 o 
   8   7   1      496.30      516.97     73.35 o 
   0   8   1     2435.95     2494.75    119.75 o 
   1   8   1      257.21      207.76     49.79 o 
   2   8   1     1386.94     1599.33    123.50 o 
   3   8   1        2.75       30.88     51.55 o 
   4   8   1        0.25        4.59     56.43 o 
   1   0   2     2004.99     2235.17     55.90 o 
   2   0   2    27819.60    28964.47    555.55 o 
   3   0   2      229.83      317.06     75.34 o 
   4   0   2     7317.32     7357.99    200.97 o 
   5   0   2     6926.00     7061.85    210.75 o 
   6   0   2    17507.13    17748.93    412.79 o 
   7   0   2      339.81      289.30     79.39 o 
   8   0   2    18936.44    20191.40    488.32 o 
   9   0   2       29.11       73.80     83.80 o 
  10   0   2     5204.43     5274.17    270.21 o 
  11   0   2     5309.08     5959.69    272.83 o 
  12   0   2     3445.14     3817.56    232.78 o 
  13   0   2      499.83      837.06    156.74 o 
  14   0   2     4915.09     5965.47    691.10 o 
   1   1   2       20.55       21.45      7.35 o 
   2   1   2    28663.36    29869.45    337.65 o 
   3   1   2     7705.51     8083.83    115.68 o 
   4   1   2    17829.17    17616.65    226.27 o 
   5   1   2       39.27       59.81     25.32 o 
   6   1   2     7611.83     7574.88    145.58 o 
   7   1   2       42.31       64.10     34.13 o 
   8   1   2       71.55       32.23     37.42 o 
   9   1   2      504.83      528.58     75.38 o 
  10   1   2     1084.55     1061.59     94.90 o 
  11   1   2       65.52      -25.77     69.50 o 
  12   1   2     5833.78     5713.25    328.35 o 
  13   1   2      395.49      458.35    135.20 o 
  14   1   2     1968.16     2280.29    150.56 o 
   0   2   2     9860.65    10025.38    128.30 o 
   1   2   2    14229.84    14265.94    123.80 o 
   2   2   2     5443.95     5663.67     93.83 o 
   3   2   2     1863.73     1972.57     47.75 o 
   4   2   2     1062.05     1141.66     40.56 o 
   5   2   2     2010.86     2106.27     66.77 o 
   6   2   2      519.14      575.48     46.57 o 
   7   2   2       81.76       77.91     35.68 o 
   8   2   2      358.44      419.76     62.76 o 
   9   2   2        8.02      -40.62     58.14 o 
  10   2   2     1640.86     1772.61    110.04 o 
  11   2   2      477.73      518.10     89.63 o 
  12   2   2      436.13      459.65     93.69 o 
  13   2   2       34.27       56.09     95.30 o 
   1   3   2     8399.98     8604.19     98.56 o 
   2   3   2    30732.59    31021.20    334.01 o 
   3   3   2       94.97       64.50     20.32 o 
   4   3   2    13186.86    12854.96    178.69 o 
   5   3   2     1796.48     1982.56     81.74 o 
   6   3   2     3571.28     3460.44    160.72 o 
   7   3   2      628.93      591.36     66.96 o 
   8   3   2     2282.69     2050.66     96.94 o 
   9   3   2      189.74      167.87     62.49 o 
  10   3   2     4617.04     4255.47    152.96 o 
  11   3   2       33.25       39.97     71.93 o 
  12   3   2     8078.66     8222.72    275.71 o 
  13   3   2       69.74      180.62    109.26 o 
   0   4   2    26218.87    24736.99    347.36 o 
   1   4   2      648.91      661.66     31.15 o 
   2   4   2    21012.41    20729.14    200.16 o 
   3   4   2     1719.48     1900.81     64.38 o 
   4   4   2     1345.19     1306.15     54.05 o 
   5   4   2      526.88      542.78     54.41 o 
   6   4   2     9948.38     9647.38    221.81 o 
   7   4   2        9.19      -33.12     45.72 o 
   8   4   2    13960.31    13698.65    263.68 o 
   9   4   2       11.65       29.32     58.40 o 
  10   4   2     5289.62     5154.93    183.24 o 
  11   4   2      861.38      785.61    100.14 o 
  12   4   2       89.66       70.89     84.49 o 
   1   5   2     2048.87     2002.35     55.96 o 
   2   5   2      431.39      451.23     40.90 o 
   3   5   2       38.55       30.92     31.78 o 
   4   5   2     2426.52     2587.34     97.01 o 
   5   5   2        0.54       56.03     47.12 o 
   6   5   2       53.89      122.76     51.93 o 
   7   5   2       39.53      -49.53     95.04 o 
   8   5   2      467.12      388.88     71.96 o 
   9   5   2      144.01      137.14     79.97 o 
  10   5   2     1867.83     1949.07    122.48 o 
  11   5   2        4.40       20.65     77.42 o 
   0   6   2     1146.70     1372.54     75.49 o 
   1   6   2        2.66       28.57     29.87 o 
   2   6   2     2031.54     1975.56     62.23 o 
   3   6   2       91.93        6.66     36.65 o 
   4   6   2     1386.32     1309.62     78.26 o 
   5   6   2      310.51      328.37     49.28 o 
   6   6   2      977.59     1037.00     68.45 o 
   7   6   2      454.48      503.10     76.64 o 
   8   6   2     1254.21     1439.57    103.78 o 
   9   6   2        9.49      -43.22     67.24 o 
  10   6   2      363.58      350.20    105.32 o 
   1   7   2      774.88      772.80     51.97 o 
   2   7   2     4942.03     4682.45    116.81 o 
   3   7   2      266.72      188.63     51.20 o 
   4   7   2    11000.75    11119.82    201.48 o 
   5   7   2      215.63      217.96     53.62 o 
   6   7   2     5548.25     5168.98    136.27 o 
   7   7   2        7.03        4.67     54.60 o 
   8   7   2      188.77      156.43     63.22 o 
   0   8   2     3631.60     3747.91    141.19 o 
   1   8   2        1.54       71.53     43.24 o 
   2   8   2     1181.01     1191.27     79.10 o 
   3   8   2        6.82       11.93     74.24 o 
   4   8   2       42.33       37.42     62.48 o 
   1   1   3      184.97      197.28     11.70 o 
   2   1   3     2593.53     2696.38     45.14 o 
   3   1   3       66.91       71.83     20.15 o 
   4   1   3    27178.00    26822.45    324.98 o 
   5   1   3     2187.33     2218.57     64.77 o 
   6   1   3    14359.50    14364.79    260.54 o 
   7   1   3     3067.80     3278.79     91.23 o 
   8   1   3      146.03       74.64     40.77 o 
   9   1   3       13.10       -2.68     56.09 o 
  10   1   3     8055.65     8411.72    213.32 o 
  11   1   3     1294.34     1451.38    111.08 o 
  12   1   3     6913.88     7259.22    215.16 o 
  13   1   3      119.51      209.51     90.52 o 
   0   2   3    47466.56    46376.95    513.82 o 
   1   2   3     1128.48     1122.57     24.43 o 
   2   2   3    30147.07    29854.69    312.95 o 
   3   2   3     2772.04     2688.76     58.16 o 
   4   2   3       18.13       46.27     21.15 o 
   5   2   3     2582.34     2568.11     96.93 o 
   6   2   3    22027.59    21705.36    288.78 o 
   7   2   3       25.41       96.54     38.37 o 
   8   2   3    18361.27    17366.43    304.41 o 
   9   2   3      219.96      254.18     79.80 o 
  10   2   3     2246.10     2198.58    152.75 o 
  11   2   3     1114.86     1074.93    103.49 o 
  12   2   3      165.51       90.43     78.12 o 
  13   2   3       15.44      -59.50     79.42 o 
   1   3   3      518.82      546.98     20.45 o 
   2   3   3    11431.68    11397.10    143.69 o 
   3   3   3      640.83      650.19     46.21 o 
   4   3   3     4329.73     4370.43     85.69 o 
   5   3   3     1169.82     1148.62     56.76 o 
   6   3   3     1463.20     1446.28     78.78 o 
   7   3   3     1784.29     1673.07     82.16 o 
   8   3   3       12.60       13.20     50.40 o 
   9   3   3      686.58      512.68     74.12 o 
  10   3   3     2429.30     2334.68    120.42 o 
  11   3   3       12.29       71.49    106.18 o 
  12   3   3     3512.80     3434.69    168.18 o 
  13   3   3        1.50       54.65     91.44 o 
   0   4   3     2999.36     3099.86     81.92 o 
   1   4   3      283.57      352.62     24.17 o 
   2   4   3     1161.55     1235.35     54.96 o 
   3   4   3     5678.15     5647.92     96.25 o 
   4   4   3      141.18      156.15     29.80 o 
   5   4   3      124.41      162.16     42.68 o 
   6   4   3     1257.39     1222.08     81.01 o 
   7   4   3      364.49      413.81     60.40 o 
   8   4   3     2233.95     2101.28    101.32 o 
   9   4   3      163.65       93.85     61.07 o 
  10   4   3      322.91      265.25     73.52 o 
  11   4   3        5.07      -12.19    108.57 o 
  12   4   3      145.17       53.10     84.14 o 
   1   5   3      408.79      379.60     33.14 o 
   2   5   3     3948.22     3696.09     81.98 o 
   3   5   3      662.97      761.30     40.30 o 
   4   5   3    15529.02    15469.13    215.03 o 
   5   5   3      386.98      356.50     56.92 o 
   6   5   3     8896.36     8543.12    188.63 o 
   7   5   3      222.01      259.15     59.60 o 
   8   5   3      140.59      122.31     62.15 o 
   9   5   3      755.95      873.46     90.04 o 
  10   5   3     4341.03     4042.49    158.14 o 
  11   5   3      242.92      329.60     90.48 o 
   0   6   3    19827.51    19045.17    311.41 o 
   1   6   3      428.64      453.13     39.49 o 
   2   6   3     4970.50     4755.03    100.32 o 
   3   6   3      788.28      932.44     57.74 o 
   4   6   3     1718.96     1756.55     72.78 o 
   5   6   3     3174.63     3055.22     95.56 o 
   6   6   3     4009.67     3798.05    108.14 o 
   7   6   3      117.21      172.16     65.31 o 
   8   6   3     4228.74     4057.99    152.82 o 
   9   6   3      272.65      198.48     75.86 o 
   1   7   3      194.03      209.04     51.21 o 
   2   7   3      121.85      128.15     45.06 o 
   3   7   3      154.09      229.10     49.40 o 
   4   7   3      431.31      620.75     62.25 o 
   5   7   3      333.95      354.15     58.87 o 
   6   7   3      310.39      274.58     59.42 o 
   7   7   3       85.06      127.35     58.26 o 
   0   8   3     2390.64     2525.51    124.41 o 
   1   8   3        3.57      -26.35     42.88 o 
   2   8   3     1584.89     1578.00     84.04 o 
   3   8   3      261.28      218.97     59.46 o 
   4   8   3       18.02       48.19     78.35 o 
   0   0   4    53246.14    52056.04    733.62 o 
   1   0   4     1830.55     2094.94     40.39 o 
   2   0   4    22881.19    23481.31    300.60 o 
   3   0   4     3061.21     3094.41     74.90 o 
   4   0   4      418.55      470.22    130.80 o 
   5   0   4    15104.42    15535.43    355.49 o 
   6   0   4    28438.97    28867.64    599.96 o 
   7   0   4     2738.76     3098.72    161.39 o 
   8   0   4    19431.05    20854.63    679.24 o 
   9   0   4     2396.35     2464.71    162.73 o 
  10   0   4     6851.94     7762.75    291.81 o 
  11   0   4     2075.36     1957.83    168.60 o 
  12   0   4      643.26      742.37    185.68 o 
  13   0   4      172.18      182.01    126.54 o 
   1   1   4      848.33      887.34     20.91 o 
   2   1   4    20764.65    20980.42    223.69 o 
   3   1   4     5161.09     5191.09     77.39 o 
   4   1   4    12893.09    12467.92    173.52 o 
   5   1   4      845.53     1014.70     46.85 o 
   6   1   4      776.28      628.02     45.35 o 
   7   1   4      147.26      224.06     41.46 o 
   8   1   4        8.36       -9.15     38.41 o 
   9   1   4      913.78      977.99     67.78 o 
  10   1   4     4754.64     5001.91    212.09 o 
  11   1   4      386.08      375.38     81.41 o 
  12   1   4     3440.11     3814.17    163.55 o 
  13   1   4      111.18       80.48     86.72 o 
   0   2   4     2194.05     2273.83     56.75 o 
   1   2   4     3441.27     3592.84     46.02 o 
   2   2   4      338.23      366.61     20.87 o 
   3   2   4      279.27      324.14     35.62 o 
   4   2   4      373.29      382.35     30.17 o 
   5   2   4     1158.47     1221.20     50.82 o 
   6   2   4      190.94      155.36     35.66 o 
   7   2   4      146.81      178.59     40.54 o 
   8   2   4       21.83      100.70     53.37 o 
   9   2   4       93.59       41.10     58.67 o 
  10   2   4      223.25       99.19     68.64 o 
  11   2   4       31.09      -57.55     70.56 o 
  12   2   4       14.97     -114.70     76.47 o 
  13   2   4      464.19      434.35     98.63 o 
   1   3   4     2811.27     2788.09     42.83 o 
   2   3   4    18496.46    18478.31    196.89 o 
   3   3   4     3482.82     3630.74     93.65 o 
   4   3   4    39030.18    39695.87    467.33 o 
   5   3   4      575.67      586.03     39.11 o 
   6   3   4     4160.47     4188.82     95.85 o 
   7   3   4     3419.52     3412.77    112.18 o 
   8   3   4       11.90       98.91     53.00 o 
   9   3   4      938.57      814.29     80.04 o 
  10   3   4     3702.32     3511.08    142.37 o 
  11   3   4      174.39      122.40     77.83 o 
  12   3   4     3262.67     3319.13    157.64 o 
  13   3   4      761.92      808.44    111.68 o 
   0   4   4    18595.20    18051.93    236.59 o 
   1   4   4     2678.79     2681.45     50.88 o 
   2   4   4     3552.42     3279.55     89.29 o 
   3   4   4     1327.42     1359.58     61.23 o 
   4   4   4      570.32      528.06     39.93 o 
   5   4   4     1024.80     1043.98     56.36 o 
   6   4   4     7638.71     7248.74    279.30 o 
   7   4   4        4.63       -6.59     46.86 o 
   8   4   4    12675.65    12832.74    378.03 o 
   9   4   4       34.08       79.68     62.85 o 
  10   4   4     3079.11     2944.62    134.53 o 
  11   4   4     1052.37      923.21    102.71 o 
  12   4   4      480.23      733.32    190.89 o 
   1   5   4     1740.40     1662.74     50.57 o 
   2   5   4     1047.17     1142.29     43.22 o 
   3   5   4        4.61      -19.42     28.27 o 
   4   5   4     2361.66     2429.29     66.13 o 
   5   5   4      100.45       83.32     43.36 o 
   6   5   4     3818.15     3863.77    125.10 o 
   7   5   4        5.45       12.38     50.83 o 
   8   5   4        8.89      -56.90     60.63 o 
   9   5   4      121.34      144.80     70.25 o 
  10   5   4      738.26      661.84    128.52 o 
  11   5   4        8.89      -83.21     77.68 o 
   0   6   4     7267.20     7172.84    202.67 o 
   1   6   4       33.57       21.21     29.82 o 
   2   6   4     1087.88     1064.75     55.05 o 
   3   6   4      473.93      488.48     49.74 o 
   4   6   4      282.17      323.77     64.27 o 
   5   6   4       13.02       53.60     41.08 o 
   6   6   4      555.47      661.91     61.52 o 
   7   6   4      378.26      437.13     64.96 o 
   8   6   4     1792.91     1620.23    107.44 o 
   9   6   4       99.42      248.70     78.17 o 
   1   7   4     1181.26     1266.80     59.75 o 
   2   7   4     3833.06     3813.59    106.66 o 
   3   7   4      121.64       91.74     47.01 o 
   4   7   4     7887.05     7649.99    155.30 o 
   5   7   4       78.15       82.25     49.28 o 
   6   7   4     2391.77     2391.44     97.68 o 
   7   7   4     1436.50     1200.28     81.56 o 
   0   8   4     4562.81     4310.10    190.51 o 
   1   8   4      281.48      305.52     62.59 o 
   2   8   4     2285.25     2413.13     98.37 o 
   3   8   4      661.33      746.38     71.27 o 
   4   8   4       85.89       32.01     54.12 o 
   1   1   5    10098.50    10330.70    100.99 o 
   2   1   5     2046.69     1942.14     38.12 o 
   3   1   5       29.47       19.65     15.84 o 
   4   1   5    25410.30    25164.78    286.87 o 
   5   1   5     7927.61     8609.09    141.26 o 
   6   1   5     7456.52     7270.55    139.29 o 
   7   1   5      626.81      506.04     48.28 o 
   8   1   5      918.38     1009.94     93.05 o 
   9   1   5     1400.77     1421.44     79.80 o 
  10   1   5     4322.61     4323.85    173.85 o 
  11   1   5       75.21       73.20     72.69 o 
  12   1   5     5092.89     5451.79    211.66 o 
  13   1   5       89.32      183.17     86.03 o 
   0   2   5    34786.05    33592.98    379.72 o 
   1   2   5     5773.25     5711.53     63.75 o 
   2   2   5    36709.06    37236.20    355.39 o 
   3   2   5      390.25      317.78     22.96 o 
   4   2   5      439.53      527.47     33.54 o 
   5   2   5    10522.00    10753.21    183.25 o 
   6   2   5    12857.30    12062.12    187.12 o 
   7   2   5      210.38      156.29     55.32 o 
   8   2   5    16939.44    16127.43    283.19 o 
   9   2   5       25.56      118.92     77.23 o 
  10   2   5     2018.25     1947.56    110.92 o 
  11   2   5     1868.44     1791.50    115.01 o 
  12   2   5      651.76      457.75     91.58 o 
  13   2   5      885.55      847.18    108.63 o 
   1   3   5     1842.16     1912.04     35.88 o 
   2   3   5    10944.15    10777.46    127.86 o 
   3   3   5      152.09      197.98     26.49 o 
   4   3   5     2057.02     1972.21     60.77 o 
   5   3   5     1226.94     1291.22     53.44 o 
   6   3   5      650.37      718.12     51.70 o 
   7   3   5     1477.57     1387.18     77.38 o 
   8   3   5       12.59       66.95     50.86 o 
   9   3   5      993.58      955.52     84.20 o 
  10   3   5     2573.87     2333.29    118.93 o 
  11   3   5       25.95       65.12     71.54 o 
  12   3   5     1518.32     1534.40    121.80 o 
   0   4   5      811.16      805.25     39.56 o 
   1   4   5     1740.58     1752.71     39.77 o 
   2   4   5      790.59      781.67     33.49 o 
   3   4   5     1418.28     1463.04     64.00 o 
   4   4   5       29.25       53.60     39.59 o 
   5   4   5       10.04       17.14     29.68 o 
   6   4   5     2130.82     2230.37    111.78 o 
   7   4   5       22.22       23.27     48.13 o 
   8   4   5     1287.24     1338.44     88.69 o 
   9   4   5       59.65        6.96     58.92 o 
  10   4   5      407.29      445.36    117.90 o 
  11   4   5      313.02      333.57     85.93 o 
  12   4   5       65.79       77.41     85.35 o 
   1   5   5     2138.55     2063.92     66.91 o 
   2   5   5     8703.98     8351.67    115.35 o 
   3   5   5      777.63      767.09     41.52 o 
   4   5   5    10824.00    11025.46    152.37 o 
   5   5   5      384.68      573.17     53.44 o 
   6   5   5     3648.45     3644.28    122.72 o 
   7   5   5      997.07      857.26     76.09 o 
   8   5   5      139.95       58.57     62.76 o 
   9   5   5     1355.12     1235.66    119.36 o 
  10   5   5     4244.67     3906.51    157.26 o 
  11   5   5        9.54     -111.74     74.50 o 
   0   6   5    14105.00    13919.38    247.12 o 
   1   6   5      827.68      811.28     46.03 o 
   2   6   5     4176.41     4080.87     92.57 o 
   3   6   5     1323.01     1373.88     64.77 o 
   4   6   5       18.50       25.55     55.66 o 
   5   6   5     2267.72     2188.53     94.71 o 
   6   6   5     1542.00     1596.91     91.21 o 
   7   6   5        4.98      -68.70     50.10 o 
   8   6   5     6514.56     6111.64    180.85 o 
   9   6   5      373.76      304.05     81.53 o 
   1   7   5       41.46       29.64     37.13 o 
   2   7   5      448.99      424.64     54.63 o 
   3   7   5       88.36       29.56     46.10 o 
   4   7   5      946.82      960.05     68.69 o 
   5   7   5      128.58       93.50     49.89 o 
   6   7   5      276.96      250.46     56.89 o 
   7   7   5      120.81       94.98     55.32 o 
   0   8   5     2882.55     2905.26    128.01 o 
   1   8   5       14.88      -25.33     47.72 o 
   2   8   5      485.75      478.23     63.61 o 
   3   8   5       90.84      158.19     57.71 o 
   0   0   6     2427.64     2280.93     87.20 o 
   1   0   6     4330.33     4597.80    102.93 o 
   2   0   6    19914.14    19929.74    263.31 o 
   3   0   6    10441.96    10125.66    175.53 o 
   4   0   6    10305.00    11716.48    177.85 o 
   5   0   6    25881.62    26208.40    876.98 o 
   6   0   6    12804.63    12526.16    480.09 o 
   7   0   6      132.10      102.86     66.28 o 
   8   0   6    12203.32    12015.30    337.62 o 
   9   0   6     3108.19     3010.38    173.46 o 
  10   0   6     3872.91     3666.31    240.27 o 
  11   0   6     5850.07     5919.55    184.64 o 
  12   0   6      502.09      288.79    120.35 o 
  13   0   6      257.42      324.66    124.88 o 
   1   1   6      817.95      835.01     19.92 o 
   2   1   6    15916.20    16125.82    178.83 o 
   3   1   6      141.54      123.46     20.76 o 
   4   1   6    22364.12    23089.58    237.08 o 
   5   1   6       15.25       16.70     27.87 o 
   6   1   6    10040.20    10362.69    197.68 o 
   7   1   6      680.54      674.75     51.94 o 
   8   1   6       96.69       94.57     43.44 o 
   9   1   6     1691.69     1725.80     80.67 o 
  10   1   6     2760.90     2928.01    128.91 o 
  11   1   6       59.93      -22.87     65.31 o 
  12   1   6     2210.84     2509.60    164.32 o 
  13   1   6       22.35      -69.54     77.57 o 
   0   2   6     3172.52     3116.72     65.85 o 
   1   2   6      235.47      290.99     16.44 o 
   2   2   6     4288.53     4721.93     65.73 o 
   3   2   6      149.44      203.37     20.53 o 
   4   2   6       51.49       84.17     21.61 o 
   5   2   6       19.98       59.16     28.36 o 
   6   2   6     1807.75     1891.85     77.05 o 
   7   2   6      227.50      234.07     44.42 o 
   8   2   6      133.14      177.66     47.36 o 
   9   2   6       31.02       90.71     57.14 o 
  10   2   6      146.76      117.11    110.37 o 
  11   2   6       30.40      -63.57     64.32 o 
  12   2   6       13.21       33.32     75.96 o 
  13   2   6      149.80      124.24     83.11 o 
   1   3   6     4576.23     4527.55     57.18 o 
   2   3   6     7469.04     7223.06     95.82 o 
   3   3   6     1783.64     1789.47     42.81 o 
   4   3   6    12850.68    12359.56    178.48 o 
   5   3   6      651.64      638.86     43.60 o 
   6   3   6     4784.01     4813.83    135.15 o 
   7   3   6     6620.13     6314.05    154.31 o 
   8   3   6      371.14      343.20     62.55 o 
   9   3   6     3522.68     3410.75    146.84 o 
  10   3   6     1840.41     1804.14    110.57 o 
  11   3   6       18.91      -57.23     67.94 o 
  12   3   6     5174.55     4868.77    516.57 o 
   0   4   6    19646.05    19218.30    249.85 o 
   1   4   6     1781.32     1710.11     42.51 o 
   2   4   6     8973.97     9017.85    106.57 o 
   3   4   6     1437.29     1517.24     47.28 o 
   4   4   6     3249.90     3562.02     99.81 o 
   5   4   6     4693.53     4539.16    106.26 o 
   6   4   6     5070.21     5022.52    132.50 o 
   7   4   6       25.77      133.74     51.89 o 
   8   4   6    14324.91    13891.44    265.77 o 
   9   4   6      166.18      173.11     65.52 o 
  10   4   6     2086.21     2201.00    121.99 o 
  11   4   6     1940.60     1764.85    120.60 o 
  12   4   6       99.60      -26.24     83.03 o 
   1   5   6     2026.21     2047.67     54.51 o 
   2   5   6      173.31      230.45     42.54 o 
   3   5   6        4.08      -14.05     27.33 o 
   4   5   6     1469.38     1599.67     56.41 o 
   5   5   6     2069.61     1961.71     80.10 o 
   6   5   6     1647.61     1631.17     88.15 o 
   7   5   6      144.61      244.68     60.77 o 
   8   5   6       10.22       85.37     60.22 o 
   9   5   6      156.77      164.23    111.14 o 
  10   5   6      900.49      956.54    100.75 o 
   0   6   6     2734.27     2832.99    100.37 o 
   1   6   6      184.49      203.19     34.63 o 
   2   6   6     1208.54     1226.34     50.78 o 
   3   6   6     1775.47     1759.03     75.59 o 
   4   6   6       95.18       89.53     41.67 o 
   5   6   6     1099.89     1096.67     65.35 o 
   6   6   6      558.89      608.20     60.60 o 
   7   6   6        1.97       20.56     55.37 o 
   8   6   6     1235.53     1435.95    105.03 o 
   9   6   6      262.25      114.14     76.33 o 
   1   7   6     1716.28     1822.93     66.91 o 
   2   7   6     4619.14     4416.63    113.66 o 
   3   7   6      197.71      253.98     50.14 o 
   4   7   6     5295.38     5321.24    128.92 o 
   5   7   6      622.75      659.03     66.06 o 
   6   7   6     2252.66     2214.62    114.30 o 
   7   7   6      473.25      543.34     70.81 o 
   0   8   6     2399.12     2532.23    119.17 o 
   1   8   6      530.03      510.43     59.72 o 
   2   8   6     1652.65     1691.08     86.65 o 
   3   8   6      428.50      540.88     69.91 o 
   1   1   7    25177.03    25558.83    218.62 o 
   2   1   7     2402.13     2205.53     57.58 o 
   3   1   7      102.99      123.21     17.26 o 
   4   1   7    17599.76    17091.20    184.06 o 
   5   1   7      415.77      365.25     24.39 o 
   6   1   7     4252.39     4062.44     97.64 o 
   7   1   7     2405.23     2396.98    115.06 o 
   8   1   7      942.99     1042.53     64.77 o 
   9   1   7     2326.57     2175.18     87.22 o 
  10   1   7     3427.28     3570.60    115.41 o 
  11   1   7       19.82       40.53     64.25 o 
  12   1   7     4375.55     4494.28    227.67 o 
  13   1   7      420.58      432.15     96.52 o 
   0   2   7    26886.23    26889.30    310.38 o 
   1   2   7     5233.31     5347.47     58.21 o 
   2   2   7    35850.77    36384.05    328.58 o 
   3   2   7    10727.18    11117.39    128.29 o 
   4   2   7      681.75      717.48     35.72 o 
   5   2   7     2133.43     1964.92     64.19 o 
   6   2   7     4642.39     4443.30    103.19 o 
   7   2   7      119.79      106.48     40.78 o 
   8   2   7    16076.37    15119.07    338.70 o 
   9   2   7      405.93      440.71     69.64 o 
  10   2   7      994.69     1051.03     89.30 o 
  11   2   7     3599.76     3701.64    148.29 o 
  12   2   7       10.44      -15.80     70.16 o 
  13   2   7     3287.01     3046.48    184.43 o 
   1   3   7     2159.80     2114.04     40.11 o 
   2   3   7     2232.85     2101.23     59.42 o 
   3   3   7     6586.15     6706.26     86.24 o 
   4   3   7      516.87      464.53     34.62 o 
   5   3   7       12.20      -16.24     28.68 o 
   6   3   7     1474.47     1533.19     64.45 o 
   7   3   7     2341.86     2210.13     80.52 o 
   8   3   7       82.81       93.70     54.84 o 
   9   3   7      913.80      806.43     80.78 o 
  10   3   7     1903.05     1948.75    112.10 o 
  11   3   7       67.04      111.80     74.16 o 
  12   3   7     2068.20     2003.17    129.19 o 
   0   4   7       34.13       68.75     26.10 o 
   1   4   7      820.42      757.40     35.11 o 
   2   4   7       54.89       70.90     20.67 o 
   3   4   7     1080.07     1089.44     39.68 o 
   4   4   7      347.84      356.11     35.09 o 
   5   4   7      231.41      300.96     40.65 o 
   6   4   7      470.50      585.81     49.23 o 
   7   4   7      680.52      792.46     74.66 o 
   8   4   7     1044.65     1096.19     82.54 o 
   9   4   7        2.48      -86.77     57.85 o 
  10   4   7      331.87      391.74     81.91 o 
  11   4   7      431.08      386.05     90.29 o 
   1   5   7     3667.43     3547.52     62.29 o 
   2   5   7     9749.30     9436.17    125.52 o 
   3   5   7      707.89      795.02     43.28 o 
   4   5   7    12469.26    12367.32    165.78 o 
   5   5   7     1696.40     1578.61     72.07 o 
   6   5   7     4241.73     4165.26    154.38 o 
   7   5   7     3088.85     3151.96    119.60 o 
   8   5   7      284.18      273.56     66.33 o 
   9   5   7     1103.34     1191.63     96.28 o 
  10   5   7     3280.10     3445.06    147.65 o 
   0   6   7     4227.75     4236.78    120.44 o 
   1   6   7      477.32      508.31     37.30 o 
   2   6   7     4370.24     4284.48     85.77 o 
   3   6   7     2911.74     2837.00     77.45 o 
   4   6   7      615.70      656.78     70.21 o 
   5   6   7     3147.57     3209.43     96.78 o 
   6   6   7      608.55      657.01     83.08 o 
   7   6   7      101.24       99.15     54.75 o 
   8   6   7     3581.65     3453.40    165.06 o 
   9   6   7      668.61      820.31     96.54 o 
   1   7   7       39.88      115.43     41.26 o 
   2   7   7      253.36      303.31     52.10 o 
   3   7   7      415.34      466.91     57.01 o 
   4   7   7      592.90      573.51     70.95 o 
   5   7   7       98.02       10.91     75.96 o 
   6   7   7      437.45      441.87     63.45 o 
   0   8   7     2136.45     2178.19    437.50 o 
   1   8   7       34.90       50.97     90.09 o 
   2   8   7      884.48      989.22    126.48 o 
   0   0   8     1701.49     1285.60     73.56 o 
   1   0   8     2523.90     2575.05     44.56 o 
   2   0   8    16570.98    16582.98    228.38 o 
   3   0   8    16199.37    16495.32    251.22 o 
   4   0   8     1001.60     1037.63     44.84 o 
   5   0   8    10067.85     9706.38    162.64 o 
   6   0   8     3638.05     3532.50    114.39 o 
   7   0   8     5764.52     5615.16    153.29 o 
   8   0   8    14434.75    14185.05    288.59 o 
   9   0   8     2990.12     2864.51    123.27 o 
  10   0   8     1027.31     1034.59     89.58 o 
  11   0   8     1563.10     1700.21    110.72 o 
  12   0   8        8.43      -52.24    100.70 o 
  13   0   8     1056.54     1331.99    160.53 o 
   1   1   8     1373.00     1235.74     34.05 o 
   2   1   8    17580.99    18289.14    175.64 o 
   3   1   8       29.75       29.11     15.11 o 
   4   1   8    13810.47    13602.24    153.84 o 
   5   1   8     1873.95     1915.29     52.65 o 
   6   1   8     2248.87     2267.76     74.46 o 
   7   1   8     7349.26     7001.78    140.48 o 
   8   1   8      336.49      463.62     52.41 o 
   9   1   8     4581.12     4366.81    121.61 o 
  10   1   8     2112.01     2065.87     92.88 o 
  11   1   8       39.69      134.69     70.63 o 
  12   1   8     3629.47     3401.37    146.88 o 
  13   1   8      855.24     1035.40    109.76 o 
   0   2   8     8037.92     8141.24    101.97 o 
   1   2   8     1531.99     1550.05     39.92 o 
   2   2   8     1712.31     1785.97     36.92 o 
   3   2   8       15.14       -6.36     16.69 o 
   4   2   8      664.74      766.27     30.41 o 
   5   2   8      161.62      181.03     29.21 o 
   6   2   8     1771.60     1744.96     67.67 o 
   7   2   8      783.00      837.99     61.08 o 
   8   2   8      322.85      401.53     52.98 o 
   9   2   8     1060.17     1001.28     70.10 o 
  10   2   8       75.18        5.34     61.22 o 
  11   2   8      808.78      580.61     84.02 o 
  12   2   8       34.09       58.93     71.50 o 
   1   3   8     3592.51     3611.07     53.80 o 
   2   3   8     3224.33     3231.88     69.94 o 
   3   3   8     2284.27     2360.22     55.57 o 
   4   3   8     6187.25     6142.64    111.76 o 
   5   3   8      596.37      644.03     45.44 o 
   6   3   8     3505.29     3433.23    122.24 o 
   7   3   8     6170.81     5946.28    181.51 o 
   8   3   8       30.67        7.54     51.54 o 
   9   3   8     3586.74     3223.17    126.77 o 
  10   3   8     1191.31     1277.67     97.55 o 
  11   3   8       53.48       70.52     91.62 o 
  12   3   8     3173.80     3019.19    153.01 o 
   0   4   8    10023.57     9672.55    148.07 o 
   1   4   8      460.48      499.78     31.77 o 
   2   4   8    10882.57    10683.28    127.44 o 
   3   4   8    13468.38    13390.38    153.51 o 
   4   4   8      759.15      771.65     43.18 o 
   5   4   8     4924.07     5100.63    111.23 o 
   6   4   8     5394.57     5474.61    124.54 o 
   7   4   8      647.07      730.81     68.22 o 
   8   4   8    12322.38    11331.19    232.65 o 
   9   4   8      847.12      970.92    111.69 o 
  10   4   8     1039.38     1027.21     95.56 o 
  11   4   8     1736.33     1695.32    120.41 o 
   1   5   8      264.75      349.01     28.11 o 
   2   5   8     1380.80     1354.08     44.67 o 
   3   5   8       40.55       74.32     29.35 o 
   4   5   8      634.85      753.22     44.70 o 
   5   5   8      684.41      726.88     50.85 o 
   6   5   8      107.05      160.92     48.68 o 
   7   5   8     1033.99      841.80     77.44 o 
   8   5   8       49.61       33.98     73.47 o 
   9   5   8       19.89        5.59     64.32 o 
  10   5   8       20.01       47.41     81.60 o 
   0   6   8     3540.65     3390.23     95.89 o 
   1   6   8       16.87       52.30     30.26 o 
   2   6   8      521.91      577.78     44.91 o 
   3   6   8      453.25      415.84     41.35 o 
   4   6   8      156.64      119.19     37.94 o 
   5   6   8     1376.42     1409.60     69.83 o 
   6   6   8      715.24      771.03     63.21 o 
   7   6   8        3.83       51.51     58.93 o 
   8   6   8      244.96      405.63     75.28 o 
   1   7   8     3970.23     4077.85    142.30 o 
   2   7   8     2421.16     2412.70    132.03 o 
   3   7   8      395.11      373.34     81.96 o 
   4   7   8     4621.77     4815.20    177.50 o 
   5   7   8      687.92      720.37    113.86 o 
   6   7   8     2400.46     2360.45    141.20 o 
   0   8   8     1092.76     1251.55    147.21 o 
   1   8   8      128.24      129.06     72.34 o 
   1   1   9    25255.66    25232.09    248.64 o 
   2   1   9    11825.64    11932.65    123.35 o 
   3   1   9      211.63      275.01     20.22 o 
   4   1   9     6837.14     6658.94     86.33 o 
   5   1   9      604.89      614.50     48.49 o 
   6   1   9     3560.79     3392.57     77.98 o 
   7   1   9     1591.38     1543.00     68.51 o 
   8   1   9       98.55       20.43     42.05 o 
   9   1   9     2762.11     2870.94    101.11 o 
  10   1   9     1926.78     1997.03     89.56 o 
  11   1   9      637.81      640.26     71.41 o 
  12   1   9     1830.07     1957.47    100.38 o 
  13   1   9      690.97      766.80     82.99 o 
   0   2   9     9047.36     8891.45    153.91 o 
   1   2   9      299.43      278.48     14.48 o 
   2   2   9     8898.98     8769.17     99.18 o 
   3   2   9    22248.57    21947.16    228.51 o 
   4   2   9      604.19      612.44     29.74 o 
   5   2   9     4477.57     4387.84     86.74 o 
   6   2   9     5450.87     5332.78    114.08 o 
   7   2   9     1254.26     1195.86     81.26 o 
   8   2   9    11336.68    10313.15    186.25 o 
   9   2   9     4481.75     4264.76    122.00 o 
  10   2   9     1880.44     1826.36    115.51 o 
  11   2   9     4579.68     4378.47    156.45 o 
  12   2   9      296.24      326.38     80.89 o 
   1   3   9     4331.72     4321.57     56.99 o 
   2   3   9     1088.60     1103.70     35.71 o 
   3   3   9     1629.33     1520.58     41.08 o 
   4   3   9     3920.29     3804.14    108.62 o 
   5   3   9      129.55      123.75     41.42 o 
   6   3   9     1043.01     1019.64     57.89 o 
   7   3   9     1145.58     1200.01     73.21 o 
   8   3   9       78.46       12.59     45.37 o 
   9   3   9      254.38      316.31     65.28 o 
  10   3   9      244.37      357.86     74.91 o 
  11   3   9      202.54       64.48     72.04 o 
  12   3   9     1060.02      922.61    103.54 o 
   0   4   9      746.16      758.78     40.61 o 
   1   4   9     2100.47     2221.45     52.73 o 
   2   4   9      528.57      540.27     30.75 o 
   3   4   9     1868.89     1936.19     71.95 o 
   4   4   9      135.61      100.68     28.63 o 
   5   4   9       33.03       48.49     41.01 o 
   6   4   9       13.06       19.34     38.30 o 
   7   4   9      103.87       85.36     93.16 o 
   8   4   9      249.84      265.88     63.73 o 
   9   4   9      144.17      142.72     64.54 o 
  10   4   9     1163.61     1181.51     99.21 o 
  11   4   9      311.81      228.38     92.30 o 
   1   5   9     6736.99     6541.70     93.51 o 
   2   5   9     4975.65     4993.66     85.16 o 
   3   5   9     2034.94     2120.68     61.62 o 
   4   5   9     7586.12     7576.41    121.72 o 
   5   5   9     1577.95     1511.72     63.40 o 
   6   5   9     1805.50     1859.11     94.23 o 
   7   5   9     6194.48     5892.20    187.14 o 
   8   5   9      906.96     1064.31    100.79 o 
   9   5   9     1208.20     1441.92    117.05 o 
  10   5   9     3240.74     3344.57    167.43 o 
   0   6   9     3872.36     3775.09    136.40 o 
   1   6   9       20.90       32.07     36.17 o 
   2   6   9     2310.13     2268.39     94.09 o 
   3   6   9     2895.82     2717.26    103.74 o 
   4   6   9        2.73      -72.78     62.54 o 
   5   6   9     2032.70     2359.24    125.49 o 
   6   6   9     1659.41     1902.50    122.37 o 
   7   6   9      936.96      984.95    129.53 o 
   8   6   9     2104.71     2196.45    138.63 o 
   1   7   9      785.51     1042.31     86.33 o 
   2   7   9       72.19      136.33     57.62 o 
   3   7   9      240.14      241.44     78.90 o 
   4   7   9      196.04      257.99     79.20 o 
   5   7   9       59.87       60.09     74.58 o 
   6   7   9       12.47      112.17     79.39 o 
   0   0  10    57433.18    58506.03   1021.82 o 
   1   0  10     1113.90     1263.74     39.02 o 
   2   0  10     6420.35     6301.31    108.97 o 
   3   0  10    11510.17    11342.89    175.97 o 
   4   0  10        4.22       14.88     24.34 o 
   5   0  10     9778.42     9636.14    165.96 o 
   6   0  10     1260.99     1263.07     57.57 o 
   7   0  10     5432.94     5588.71    156.69 o 
   8   0  10     6897.41     6856.54    183.41 o 
   9   0  10     3605.67     3308.87    131.63 o 
  10   0  10     2293.00     2293.41    119.30 o 
  11   0  10     4165.12     4427.39    166.10 o 
  12   0  10       81.54      121.27     83.27 o 
   1   1  10    14417.09    14533.94    158.73 o 
   2   1  10      915.18      887.73     34.73 o 
   3   1  10      259.99      317.70     21.78 o 
   4   1  10     5488.64     5580.24     78.28 o 
   5   1  10     2307.22     2296.87     50.70 o 
   6   1  10     1103.39     1192.97     48.50 o 
   7   1  10     7232.94     7061.88    183.08 o 
   8   1  10      639.95      659.79     50.49 o 
   9   1  10     3671.22     3551.09    115.30 o 
  10   1  10     2761.03     2890.60     94.97 o 
  11   1  10      105.90      171.21     57.54 o 
  12   1  10     1054.27     1124.59    107.74 o 
   0   2  10      863.84      856.09     30.59 o 
   1   2  10      442.30      439.48     16.96 o 
   2   2  10      227.61      280.85     19.45 o 
   3   2  10      915.77      939.92     34.01 o 
   4   2  10       85.20       86.73     22.61 o 
   5   2  10      753.88      768.26     41.30 o 
   6   2  10      419.05      381.13     42.63 o 
   7   2  10      595.25      586.20     52.57 o 
   8   2  10      348.96      278.62     50.44 o 
   9   2  10       96.32       43.10     49.33 o 
  10   2  10       79.36       25.91     61.00 o 
  11   2  10     1053.11      956.97     93.88 o 
  12   2  10      154.90       40.12     74.37 o 
   1   3  10     3866.07     3769.62     55.29 o 
   2   3  10     3207.53     3172.62     51.65 o 
   3   3  10     1034.12     1025.34     34.95 o 
   4   3  10     4868.60     4691.53     89.08 o 
   5   3  10      919.04      967.49     64.64 o 
   6   3  10     3188.35     3194.46     91.65 o 
   7   3  10    10020.93    10006.94    181.12 o 
   8   3  10      394.11      319.00     76.21 o 
   9   3  10     2656.26     2960.89    118.93 o 
  10   3  10     3587.82     3422.69    328.12 o 
  11   3  10       13.06       84.31    102.05 o 
   0   4  10     9270.92     9368.36    199.79 o 
   1   4  10      918.62      944.37     40.68 o 
   2   4  10     5211.98     5105.59     85.52 o 
   3   4  10    15604.98    15262.45    200.53 o 
   4   4  10       13.23       30.93     30.34 o 
   5   4  10     6602.19     6644.33    132.11 o 
   6   4  10     5180.12     5045.17    132.68 o 
   7   4  10     1143.95     1150.89     90.50 o 
   8   4  10     1635.54     1830.15    240.09 o 
   9   4  10      964.55      969.84    108.77 o 
  10   4  10      159.57      315.32     86.20 o 
  11   4  10     2035.82     2096.63    142.24 o 
   1   5  10      249.86      262.56     39.64 o 
   2   5  10      219.61      256.82     42.48 o 
   3   5  10       10.14       29.54     36.30 o 
   4   5  10      969.80     1008.02     69.67 o 
   5   5  10      600.47      720.59    125.78 o 
   6   5  10      335.79      404.49     74.50 o 
   7   5  10      218.64      215.01     69.43 o 
   8   5  10        4.48       28.72     84.29 o 
   9   5  10      680.37      954.92    225.42 o 
   0   6  10     1205.34     1213.61     88.71 o 
   1   6  10       23.86        2.80     37.32 o 
   2   6  10      295.30      395.50     59.72 o 
   3   6  10      458.05      514.08     63.87 o 
   4   6  10        3.08       30.00     57.54 o 
   5   6  10      992.68     1015.42     98.81 o 
   6   6  10     1186.77     1289.76    108.52 o 
   7   6  10       77.90      105.30     72.02 o 
   8   6  10      677.85      544.76     96.13 o 
   1   7  10     4060.01     4331.39    126.41 o 
   2   7  10      960.55      838.92     79.40 o 
   3   7  10      892.87      953.66     82.69 o 
   4   7  10     2929.56     3338.88    155.99 o 
   5   7  10     1108.45     1172.43    112.09 o 
   1   1  11     9745.69     9332.19    113.43 o 
   2   1  11     6385.37     6376.58     79.12 o 
   3   1  11     1259.30     1203.92     33.90 o 
   4   1  11     3907.26     3861.30     63.89 o 
   5   1  11     1590.89     1591.17     44.52 o 
   6   1  11     1132.23     1202.31     47.51 o 
   7   1  11     3056.77     2998.36     73.53 o 
   8   1  11      151.11      100.48     39.50 o 
   9   1  11     5203.60     4983.85    115.09 o 
  10   1  11     1584.28     1583.04     74.46 o 
  11   1  11      672.16      679.62     63.34 o 
  12   1  11      770.99      786.68     78.83 o 
   0   2  11    12999.14    12687.91    196.46 o 
   1   2  11     5513.36     5638.53     84.01 o 
   2   2  11      562.16      581.25     30.44 o 
   3   2  11    27032.56    26309.24    254.72 o 
   4   2  11      645.28      654.08     33.23 o 
   5   2  11     7713.25     7563.68    120.13 o 
   6   2  11     4090.87     4142.05     90.41 o 
   7   2  11      203.77      318.20     47.64 o 
   8   2  11     6587.01     6591.53    165.36 o 
   9   2  11     3317.95     3525.97    166.37 o 
  10   2  11     2145.40     2204.31    130.01 o 
  11   2  11     3097.46     3028.61    244.32 o 
  12   2  11      134.41      172.81     75.68 o 
   1   3  11     1639.15     1585.81     73.15 o 
   2   3  11       41.13       72.47     25.50 o 
   3   3  11      971.23      965.99     48.14 o 
   4   3  11     4583.88     4575.69    101.16 o 
   5   3  11       58.78       89.45     49.53 o 
   6   3  11      942.20      986.96    124.67 o 
   7   3  11     1867.87     1929.01     86.77 o 
   8   3  11      583.05      583.33     77.40 o 
   9   3  11     1874.00     1888.26    113.52 o 
  10   3  11       32.40       99.91    102.69 o 
  11   3  11      111.41      115.46    100.07 o 
   0   4  11     1276.22     1372.38    126.46 o 
   1   4  11     1486.58     1620.92     57.32 o 
   2   4  11      214.26      191.19     37.27 o 
   3   4  11      724.12      899.33     52.02 o 
   4   4  11      109.04      159.58     38.51 o 
   5   4  11      446.08      477.03     49.69 o 
   6   4  11      358.37      349.11     63.85 o 
   7   4  11       42.28       90.96     60.33 o 
   8   4  11      236.28      188.97     91.07 o 
   9   4  11       95.39       54.15     83.37 o 
  10   4  11      110.35      -33.45     93.88 o 
   1   5  11     7219.22     7159.36    128.92 o 
   2   5  11     3581.41     3415.39    116.01 o 
   3   5  11     1621.99     1681.67     71.81 o 
   4   5  11     4190.36     4156.45    108.05 o 
   5   5  11     1571.49     1630.37     84.86 o 
   6   5  11      754.76      828.25     76.63 o 
   7   5  11     5107.13     5038.57    188.54 o 
   8   5  11      137.60      160.21     99.75 o 
   9   5  11     4819.16     4807.21    229.51 o 
   0   6  11       91.69      100.61     58.42 o 
   1   6  11      382.44      450.41     50.89 o 
   2   6  11     1209.05     1232.19     75.58 o 
   3   6  11     3808.71     3803.20    122.88 o 
   4   6  11       91.18      158.75     55.87 o 
   5   6  11     2885.78     3033.17    147.24 o 
   6   6  11     3057.93     2815.65    141.23 o 
   7   6  11      459.18      464.41    130.16 o 
   1   7  11      423.22      436.83     64.57 o 
   2   7  11     1282.10     1207.66    110.33 o 
   3   7  11       29.21       70.07     60.54 o 
   4   7  11       45.80       -5.25     70.29 o 
   0   0  12    11195.55     9960.75    349.41 o 
   1   0  12      245.94      365.89     69.94 o 
   2   0  12     2871.32     2894.28    127.67 o 
   3   0  12    10847.39    10736.78    172.77 o 
   4   0  12       49.37       72.48     30.51 o 
   5   0  12    14216.70    14282.42    226.39 o 
   6   0  12       92.88       75.89     36.15 o 
   7   0  12     6931.88     6634.97    173.45 o 
   8   0  12     3539.59     3619.66    131.52 o 
   9   0  12     2175.78     2183.46    112.34 o 
  10   0  12     1734.32     1838.71    111.85 o 
  11   0  12     5934.67     5847.56    278.52 o 
  12   0  12     1723.51     1570.39    153.36 o 
   1   1  12     8198.14     7910.83    101.85 o 
   2   1  12     1085.68     1124.61     36.20 o 
   3   1  12     1942.16     2019.56     54.97 o 
   4   1  12     3818.90     3740.37     70.63 o 
   5   1  12     4455.66     4377.34     85.20 o 
   6   1  12     1817.34     1791.36     61.52 o 
   7   1  12     7735.97     7633.35    132.23 o 
   8   1  12      796.62      784.87     60.77 o 
   9   1  12      882.92     1036.27     70.45 o 
  10   1  12      626.84      718.25     86.71 o 
  11   1  12      117.71      140.89     57.22 o 
  12   1  12      695.71      805.01    102.66 o 
   0   2  12       22.00       16.52     26.91 o 
   1   2  12      110.28      108.81     22.68 o 
   2   2  12      325.39      338.59     27.74 o 
   3   2  12       77.18      149.51     25.30 o 
   4   2  12      116.84      171.65     29.69 o 
   5   2  12     2447.54     2406.43     75.17 o 
   6   2  12        6.27       46.35     35.05 o 
   7   2  12      413.24      466.28     59.51 o 
   8   2  12     1282.23     1263.22    116.35 o 
   9   2  12     1217.14     1314.79     85.98 o 
  10   2  12       89.91       64.91     57.62 o 
  11   2  12       92.43      134.82     76.93 o 
   1   3  12    11141.39    11039.09    154.07 o 
   2   3  12     4040.70     4008.28     76.27 o 
   3   3  12     2709.06     2581.39     83.02 o 
   4   3  12     1378.06     1499.28     60.84 o 
   5   3  12     1486.75     1479.79     99.58 o 
   6   3  12      667.68      661.14     58.86 o 
   7   3  12     4692.63     4547.33    152.95 o 
   8   3  12      673.55      642.83     99.75 o 
   9   3  12     5109.90     5092.10    213.81 o 
  10   3  12     1003.47      953.86    195.17 o 
  11   3  12      395.82      176.66    106.96 o 
   0   4  12     3940.01     4070.15    108.48 o 
   1   4  12      845.09      793.06     42.13 o 
   2   4  12     4800.83     4894.99    107.64 o 
   3   4  12     9320.50     9161.73    160.14 o 
   4   4  12      491.98      536.98     49.65 o 
   5   4  12     5638.31     5782.18    126.74 o 
   6   4  12     1786.24     1730.93     85.10 o 
   7   4  12      852.98      853.11     84.61 o 
   8   4  12     1768.18     1722.91    136.25 o 
   9   4  12     3829.22     4038.39    500.68 o 
  10   4  12     1028.07     1151.36    341.10 o 
   1   5  12     3360.01     3242.18     86.68 o 
   2   5  12       58.15       62.83     38.99 o 
   3   5  12        4.90      -11.85     38.18 o 
   4   5  12      192.52      208.44     45.65 o 
   5   5  12       38.56       79.42     49.46 o 
   6   5  12       58.79      -38.41     50.43 o 
   7   5  12      314.56      311.95     98.31 o 
   8   5  12      117.03      -90.44    105.50 o 
   9   5  12      218.29      201.64    107.47 o 
   0   6  12      578.10      589.21     78.59 o 
   1   6  12      573.86      710.98     95.46 o 
   2   6  12      278.59      318.88     53.88 o 
   3   6  12      744.39      920.55     76.36 o 
   4   6  12       22.60      -18.39     50.92 o 
   5   6  12     2385.96     2439.14    163.78 o 
   6   6  12      206.96      300.97     78.75 o 
   7   6  12      296.85      251.00     79.96 o 
   1   7  12     5147.57     5152.27    141.95 o 
   2   7  12     2335.33     2235.91    111.10 o 
   3   7  12       52.07       81.82     63.11 o 
   1   1  13     7812.50     7558.94    111.33 o 
   2   1  13     1933.24     1916.37     53.35 o 
   3   1  13     1178.85     1216.00     40.16 o 
   4   1  13     1129.83     1139.01     45.87 o 
   5   1  13     3278.66     3187.14     74.93 o 
   6   1  13     2002.09     2026.45     71.95 o 
   7   1  13     9539.84     9586.10    167.18 o 
   8   1  13       46.65       94.92     49.54 o 
   9   1  13     1381.42     1326.07     84.51 o 
  10   1  13      442.41      526.87     84.65 o 
  11   1  13     1382.18     1378.17    126.01 o 
   0   2  13     7300.15     7047.03    165.65 o 
   1   2  13     1992.15     1926.40     50.21 o 
   2   2  13      480.03      487.70     31.26 o 
   3   2  13    27577.73    26830.72    300.44 o 
   4   2  13     1048.83     1019.38     46.22 o 
   5   2  13     6152.42     6120.12    122.39 o 
   6   2  13     3932.87     3860.64     98.64 o 
   7   2  13     2108.94     2024.74     77.49 o 
   8   2  13      399.25      572.86     82.83 o 
   9   2  13     1343.88     1314.19    100.95 o 
  10   2  13      746.26      729.03     79.20 o 
  11   2  13     5412.95     5282.91    281.53 o 
   1   3  13      925.13      929.10     41.60 o 
   2   3  13      109.49      116.96     28.20 o 
   3   3  13      307.68      305.67     36.20 o 
   4   3  13     2154.63     2195.92     72.44 o 
   5   3  13      275.41      282.54     48.51 o 
   6   3  13     1207.29     1078.37     69.15 o 
   7   3  13     4734.60     4682.23    210.14 o 
   8   3  13       13.21       87.73     63.21 o 
   9   3  13     1554.33     1663.50    132.25 o 
  10   3  13      419.22      446.87    109.82 o 
   0   4  13     1318.50     1250.52     65.66 o 
   1   4  13      330.05      355.44     33.85 o 
   2   4  13     1409.72     1517.11     64.88 o 
   3   4  13      853.40      938.39     66.19 o 
   4   4  13      452.00      432.32     52.25 o 
   5   4  13     1277.10     1299.12     67.77 o 
   6   4  13       77.08       96.12     51.45 o 
   7   4  13        5.71       68.72     63.13 o 
   8   4  13       99.94       88.87     84.65 o 
   9   4  13       64.83      191.99    110.34 o 
   1   5  13    12980.58    12172.99    195.61 o 
   2   5  13      104.75      111.78     41.65 o 
   3   5  13       45.77       27.87     40.78 o 
   4   5  13      732.28      786.21     61.90 o 
   5   5  13     1180.72     1226.18     80.32 o 
   6   5  13      932.00     1001.64     95.39 o 
   7   5  13     5280.91     5017.57    172.69 o 
   8   5  13       16.21       16.72     72.66 o 
   0   6  13     3184.90     3113.97    152.03 o 
   1   6  13       65.79      127.45     45.44 o 
   2   6  13      493.92      525.32     60.09 o 
   3   6  13     3890.74     3934.19    187.69 o 
   4   6  13        0.22      -73.49     48.99 o 
   5   6  13     4580.25     4807.20    150.17 o 
   6   6  13     1589.63     1499.22    116.73 o 
   1   7  13      192.46      163.17     56.82 o 
   2   7  13       23.43       13.51     60.00 o 
   0   0  14     6033.40     5699.65    257.46 o 
   1   0  14      876.10      831.85     79.54 o 
   2   0  14      507.02      461.41     68.73 o 
   3   0  14    16488.94    16148.68    370.76 o 
   4   0  14     4960.92     4924.78    167.81 o 
   5   0  14     5487.30     5499.17    180.12 o 
   6   0  14     8128.60     8068.46    526.19 o 
   7   0  14       61.03        1.78     94.32 o 
   8   0  14     2577.13     2323.64    196.95 o 
   9   0  14     3207.27     3182.03    231.36 o 
  10   0  14      597.41      473.39    136.44 o 
  11   0  14     6893.04     6993.47    366.02 o 
   1   1  14    11623.66    11107.14    197.05 o 
   2   1  14      317.40      300.12     44.50 o 
   3   1  14     7180.54     7070.89    147.69 o 
   4   1  14       63.70      118.49     38.51 o 
   5   1  14      166.70      197.03     52.46 o 
   6   1  14      209.98      221.28     55.21 o 
   7   1  14     8656.54     8266.28    199.89 o 
   8   1  14      212.77      136.92     73.23 o 
   9   1  14     2816.30     3230.12    262.50 o 
  10   1  14      441.23      410.15     95.84 o 
  11   1  14      266.30      342.19     95.02 o 
   0   2  14      257.53      312.74     59.11 o 
   1   2  14      331.65      289.87     41.17 o 
   2   2  14      401.38      388.99     34.91 o 
   3   2  14     2218.52     2205.69     73.86 o 
   4   2  14       32.23       10.76     32.98 o 
   5   2  14     4472.78     4369.90    103.79 o 
   6   2  14      276.12      338.62     45.57 o 
   7   2  14       12.95       31.96     48.21 o 
   8   2  14        2.35      -20.60     73.09 o 
   9   2  14       83.14       77.93     73.52 o 
  10   2  14       10.29      -56.67     71.10 o 
  11   2  14        6.35     -103.43     93.94 o 
   1   3  14     4416.12     4394.23     83.49 o 
   2   3  14      524.37      591.37     37.92 o 
   3   3  14     1232.45     1203.41     53.37 o 
   4   3  14     6048.16     6159.83    114.60 o 
   5   3  14      165.42      206.37     39.05 o 
   6   3  14      481.17      507.25     52.98 o 
   7   3  14     6632.41     6418.71    141.11 o 
   8   3  14       41.51      104.04     56.99 o 
   9   3  14     3453.83     3916.22    136.72 o 
  10   3  14     1351.54     1286.68    114.32 o 
   0   4  14     2325.34     2454.51     89.36 o 
   1   4  14     3409.78     3362.18     78.29 o 
   2   4  14      132.22      132.00     41.61 o 
   3   4  14    15853.17    15831.39    217.18 o 
   4   4  14      306.36      326.43     49.64 o 
   5   4  14     6965.77     7020.15    145.36 o 
   6   4  14      817.85      815.43     62.82 o 
   7   4  14      627.45      511.00     69.32 o 
   8   4  14      145.43       66.24     72.81 o 
   9   4  14     1898.38     1998.28    153.50 o 
   1   5  14     1117.81     1137.65     59.81 o 
   2   5  14     1002.58      946.00     63.98 o 
   3   5  14       62.34       94.54     45.31 o 
   4   5  14      233.36      266.10     51.30 o 
   5   5  14       48.71       59.39     48.02 o 
   6   5  14       61.10       86.73     56.06 o 
   7   5  14      104.34      255.41    118.51 o 
   0   6  14      772.36      860.68     90.36 o 
   1   6  14       73.05       62.45     47.47 o 
   2   6  14       79.95       51.00     48.85 o 
   3   6  14     1458.73     1446.17     80.35 o 
   4   6  14       37.77       23.88     55.47 o 
   5   6  14      629.24      647.34     84.12 o 
   1   1  15     9169.77     8888.96    174.39 o 
   2   1  15     1303.92     1200.68    100.35 o 
   3   1  15      942.39      872.42     75.46 o 
   4   1  15     1938.21     1955.21    123.21 o 
   5   1  15     7289.51     7515.64    191.07 o 
   6   1  15      505.98      565.82     68.26 o 
   7   1  15     4527.60     4609.25    260.76 o 
   8   1  15        4.21       -4.37     72.52 o 
   9   1  15     3290.92     3354.29    179.29 o 
  10   1  15      148.05       21.53    117.46 o 
   0   2  15     2313.60     2300.85    123.41 o 
   1   2  15     4173.82     3920.95    111.92 o 
   2   2  15       62.18      116.28     42.45 o 
   3   2  15     7925.13     7833.41    162.14 o 
   4   2  15     2211.87     2082.89    101.39 o 
   5   2  15    16925.09    17212.58    334.38 o 
   6   2  15     1335.89     1268.21     94.36 o 
   7   2  15     1366.34     1378.40     99.78 o 
   8   2  15       68.11      123.19     80.33 o 
   9   2  15      914.74      862.20    114.00 o 
  10   2  15      327.65      247.96    213.86 o 
   1   3  15     2740.32     2869.67     86.71 o 
   2   3  15     1826.95     1834.72     62.88 o 
   3   3  15       63.20       50.41     55.83 o 
   4   3  15       28.08       93.62     46.17 o 
   5   3  15     1187.12     1108.32     76.80 o 
   6   3  15       11.20      -46.40     46.62 o 
   7   3  15     2325.46     2440.64    105.89 o 
   8   3  15        0.89       22.98     68.35 o 
   9   3  15     2001.62     2075.55    132.42 o 
   0   4  15     1488.85     1511.12    127.75 o 
   1   4  15      474.02      441.82     54.01 o 
   2   4  15       30.73       53.25     35.56 o 
   3   4  15      447.22      478.82     45.88 o 
   4   4  15      884.10      885.73     55.36 o 
   5   4  15      544.16      600.02     52.24 o 
   6   4  15       70.93      165.54     57.13 o 
   7   4  15       26.75       44.91     78.06 o 
   8   4  15        7.87       56.56     91.21 o 
   1   5  15     9147.30     9287.59    158.26 o 
   2   5  15       13.67       19.15     38.04 o 
   3   5  15      733.90      727.76     61.28 o 
   4   5  15      895.89      915.18     68.02 o 
   5   5  15     2528.50     2563.92    133.77 o 
   6   5  15      184.93      176.31     63.32 o 
   7   5  15     4162.01     4367.23    284.69 o 
   0   6  15     1752.72     1954.99    115.53 o 
   1   6  15     1017.19     1119.47     75.55 o 
   2   6  15        7.09      -15.45     50.33 o 
   3   6  15     3196.69     3266.62    111.32 o 
   4   6  15        1.17      -11.89     49.84 o 
   0   0  16       70.33      180.93     94.32 o 
   1   0  16     4603.72     4439.67    167.73 o 
   2   0  16      607.99      744.96     84.53 o 
   3   0  16    11184.63    11695.88    301.60 o 
   4   0  16      378.14      421.60     74.12 o 
   5   0  16    28131.81    27693.89    809.15 o 
   6   0  16     5654.63     5423.21    301.95 o 
   7   0  16      404.19      212.97    114.49 o 
   8   0  16      168.72      182.12    122.80 o 
   9   0  16     2564.56     2576.95    234.91 o 
  10   0  16       59.05        4.75    116.27 o 
   1   1  16     4889.95     4504.47    139.27 o 
   2   1  16       45.58       -4.73     47.61 o 
   3   1  16      119.48      150.45     44.45 o 
   4   1  16        7.66       28.18     47.35 o 
   5   1  16     1216.21     1355.61     87.83 o 
   6   1  16     1200.41     1023.50     84.17 o 
   7   1  16     1310.73     1303.98     91.10 o 
   8   1  16      560.48      524.45    118.94 o 
   9   1  16     2496.32     2644.68    463.90 o 
  10   1  16        3.02      -47.33    132.58 o 
   0   2  16      523.98      499.99     79.39 o 
   1   2  16      118.51       89.20     44.12 o 
   2   2  16      355.46      402.75     53.77 o 
   3   2  16       33.64       57.50     42.44 o 
   4   2  16      216.47      186.35     59.06 o 
   5   2  16       52.16       81.36     57.30 o 
   6   2  16       66.57       24.36     55.17 o 
   7   2  16       71.49       85.40     58.80 o 
   8   2  16        0.66      -15.37     58.16 o 
   9   2  16       82.92       54.64     86.57 o 
  10   2  16       44.92     -116.73    192.20 o 
   1   3  16    10438.37    10113.92    199.99 o 
   2   3  16      115.10      139.20     47.41 o 
   3   3  16     3933.49     3695.73    168.76 o 
   4   3  16      395.11      240.76     66.07 o 
   5   3  16     1570.64     1727.93    106.48 o 
   6   3  16     1220.79     1136.98     96.17 o 
   7   3  16     6469.70     6693.34    332.23 o 
   8   3  16      561.18      473.32    106.62 o 
   9   3  16     6288.90     6028.88    403.69 o 
   0   4  16     1420.82     1425.69    117.74 o 
   1   4  16     2928.86     2975.01    130.44 o 
   2   4  16        5.23       -8.41     55.12 o 
   3   4  16     4043.33     4260.36    153.39 o 
   4   4  16      464.34      387.99     74.29 o 
   5   4  16     5847.48     5804.43    184.02 o 
   6   4  16       61.50       -6.98     62.31 o 
   7   4  16       22.41      -88.27     81.86 o 
   8   4  16       79.56       39.21     92.18 o 
   1   5  16     3182.00     3304.08     95.74 o 
   2   5  16      188.57      250.31     54.30 o 
   3   5  16      198.57      220.27     54.83 o 
   4   5  16      105.95      162.31     54.69 o 
   5   5  16      235.23      319.88     67.92 o 
   6   5  16        6.15       35.86     92.06 o 
   0   6  16       28.06       70.11     69.25 o 
   1   6  16      962.55     1026.76     93.24 o 
   2   6  16      318.54      403.05     63.47 o 
   3   6  16     2056.76     2147.88     88.46 o 
   1   1  17     8947.99     9147.87    186.25 o 
   2   1  17      303.49      271.70     50.96 o 
   3   1  17      434.77      493.81     69.61 o 
   4   1  17      323.21      364.94     54.80 o 
   5   1  17      456.84      444.45     68.30 o 
   6   1  17       79.46      131.33     61.31 o 
   7   1  17     6451.84     6167.36    235.53 o 
   8   1  17      605.92      605.32    107.03 o 
   9   1  17     3836.54     3666.85    331.61 o 
   0   2  17      145.37      155.21     69.08 o 
   1   2  17     3111.54     3091.63    107.53 o 
   2   2  17      431.90      433.37     56.48 o 
   3   2  17    11504.24    11213.76    214.39 o 
   4   2  17        0.83       79.25     58.52 o 
   5   2  17     9211.01     9139.38    228.73 o 
   6   2  17      219.03      160.58     65.55 o 
   7   2  17       88.19      195.75     66.59 o 
   8   2  17       29.11      -29.24     60.64 o 
   9   2  17      988.15     1106.89    132.90 o 
   1   3  17     3463.22     3430.34    115.47 o 
   2   3  17       31.07      -16.88     54.64 o 
   3   3  17      557.32      642.75    106.20 o 
   4   3  17        1.20       75.37     61.71 o 
   5   3  17      458.72      656.60    111.98 o 
   6   3  17      125.82      130.28     66.42 o 
   7   3  17     1772.93     1890.44    116.15 o 
   8   3  17       75.16      134.30     96.69 o 
   0   4  17       60.93       62.72     74.86 o 
   1   4  17      341.44      420.72     75.03 o 
   2   4  17       82.43       18.54     79.94 o 
   3   4  17     2574.46     2626.18    233.22 o 
   4   4  17       67.47      -15.58     61.75 o 
   5   4  17      169.29      139.25     77.56 o 
   6   4  17       13.42       12.89     65.66 o 
   7   4  17      441.20      531.41     87.98 o 
   1   5  17     3623.25     4011.85    159.80 o 
   2   5  17      311.95      440.16     80.94 o 
   3   5  17     1186.48     1282.58    169.87 o 
   4   5  17       41.26       44.05     71.42 o 
   5   5  17      707.49      818.52     96.00 o 
   0   6  17      234.40      325.08    148.90 o 
   0   0  18      141.14      134.07     94.32 o 
   1   0  18     3176.07     3126.74    154.99 o 
   2   0  18       53.32       49.50     62.05 o 
   3   0  18     9634.00    10642.38    656.10 o 
   4   0  18       36.22      -26.41     90.76 o 
   5   0  18     9148.61     9410.83    341.69 o 
   6   0  18      286.34      453.22    142.37 o 
   7   0  18      504.45      406.95    137.03 o 
   8   0  18      251.11      140.59    135.85 o 
   9   0  18     2282.05     2333.13    241.44 o 
   1   1  18     5454.01     5494.90    142.29 o 
   2   1  18      215.59      215.82     52.98 o 
   3   1  18      298.62      296.38     54.74 o 
   4   1  18       35.96       60.32     46.98 o 
   5   1  18      626.80      741.97     79.84 o 
   6   1  18        4.25       29.58     95.80 o 
   7   1  18     3628.59     3247.77    274.66 o 
   8   1  18        1.34      -46.96     80.68 o 
   9   1  18     3013.43     3302.89    192.72 o 
   0   2  18      429.29      469.02    185.38 o 
   1   2  18      129.37      115.30     48.86 o 
   2   2  18        0.63      -54.86     43.93 o 
   3   2  18      254.51      226.03     67.20 o 
   4   2  18      390.53      344.86     76.30 o 
   5   2  18       58.93       31.29     73.30 o 
   6   2  18      130.57      222.76     69.07 o 
   7   2  18     1140.27     1214.68    100.34 o 
   8   2  18        8.64       83.23     88.50 o 
   1   3  18     7663.15     7259.42    171.60 o 
   2   3  18       33.03        4.93     58.51 o 
   3   3  18      248.59      253.04     73.05 o 
   4   3  18      133.04      153.75     68.71 o 
   5   3  18     2426.73     2306.66    127.47 o 
   6   3  18        1.27      -35.15     64.91 o 
   7   3  18     6721.94     7035.00    214.07 o 
   0   4  18       83.03      199.24     85.27 o 
   1   4  18     1115.14     1131.53    104.93 o 
   2   4  18      182.95      106.23     71.48 o 
   3   4  18     6236.57     6479.82    209.62 o 
   4   4  18        7.89      -90.40     60.26 o 
   5   4  18     7794.84     7561.38    273.40 o 
   6   4  18        0.06       91.07     75.65 o 
   1   5  18      198.32      273.27    127.25 o 
   2   5  18      539.70      533.41     90.19 o 
   3   5  18       80.44       62.52     72.54 o 
   4   5  18        6.88      -99.91     69.06 o 
   1   1  19     7378.65     7548.75    172.15 o 
   2   1  19        7.62      102.46     50.29 o 
   3   1  19      855.28      923.50     73.11 o 
   4   1  19       50.39       65.14     61.75 o 
   5   1  19      706.95      621.48    168.99 o 
   6   1  19      235.11      190.13     68.73 o 
   7   1  19     2879.24     2967.25    180.78 o 
   8   1  19       18.26       97.36     97.05 o 
   0   2  19      242.97      101.66    104.70 o 
   1   2  19     3561.53     3117.94    128.52 o 
   2   2  19        3.31       59.09     49.44 o 
   3   2  19     6223.99     6210.14    266.29 o 
   4   2  19      116.43       98.23     66.44 o 
   5   2  19     8164.47     8440.60    228.30 o 
   6   2  19      144.32       93.63     75.25 o 
   7   2  19      270.97      329.73     77.93 o 
   8   2  19      232.75      182.83    179.75 o 
   1   3  19     3405.89     3611.09    140.64 o 
   2   3  19      249.64      422.85     77.46 o 
   3   3  19      904.37      974.05     97.25 o 
   4   3  19       16.87       45.11     67.57 o 
   5   3  19      781.84      908.47    101.15 o 
   6   3  19        4.37      163.50    106.63 o 
   7   3  19     1798.83     1838.43    123.70 o 
   0   4  19       34.22       38.56    116.27 o 
   1   4  19      649.02      584.16     86.95 o 
   2   4  19      105.72      214.61    133.08 o 
   3   4  19     1166.18     1089.89    104.56 o 
   4   4  19       19.13        4.03     70.48 o 
   5   4  19      731.72      734.15     97.51 o 
   1   5  19     4041.40     4070.06    217.16 o 
   2   5  19       15.38       25.35     71.45 o 
   0   0  20     1975.66     2012.20    193.98 o 
   1   0  20     6027.83     5384.20    264.87 o 
   2   0  20       12.88      127.76     74.14 o 
   3   0  20    11695.17    11768.44    582.84 o 
   4   0  20        0.51       -1.63     71.70 o 
   5   0  20     9362.55     9715.75    437.80 o 
   6   0  20      897.15      676.27    162.54 o 
   7   0  20      660.11      564.15    164.32 o 
   1   1  20     1171.48     1304.25     94.80 o 
   2   1  20       43.63       58.22     50.83 o 
   3   1  20      154.62      116.35     54.26 o 
   4   1  20       67.28        3.22     62.12 o 
   5   1  20      727.63      975.94     94.24 o 
   6   1  20        3.69      122.59    113.63 o 
   7   1  20     2411.16     2761.73    174.70 o 
   0   2  20      107.97      129.54     78.77 o 
   1   2  20       55.26       -0.13     50.77 o 
   2   2  20        3.12      -33.54     49.25 o 
   3   2  20       22.25        3.22     70.13 o 
   4   2  20       45.39       39.86     64.46 o 
   5   2  20       43.32       -3.54     86.27 o 
   6   2  20       12.06       65.69    100.29 o 
   7   2  20       85.77      212.65     77.88 o 
   1   3  20     7466.62     7246.49    248.11 o 
   2   3  20       67.84       45.93     67.37 o 
   3   3  20      727.23      765.16     95.75 o 
   4   3  20      350.07      381.57     85.39 o 
   5   3  20     1986.10     2021.99    159.05 o 
   6   3  20       17.19       52.24     74.61 o 
   0   4  20      634.55      817.46    174.41 o 
   1   4  20     1210.93     1229.05    124.56 o 
   2   4  20        4.21      -22.58     70.01 o 
   3   4  20     3878.46     3722.71    178.05 o 
   4   4  20       26.46     -101.37     72.91 o 
   1   1  21     5612.46     5656.51    155.32 o 
   2   1  21       12.42      -39.67     50.49 o 
   3   1  21      643.77      773.21     82.97 o 
   4   1  21     1021.66      984.51     97.83 o 
   5   1  21      370.27      430.52     85.75 o 
   6   1  21      243.89      210.84    100.43 o 
   0   2  21     1187.97     1160.88    121.80 o 
   1   2  21      843.59      779.40     77.59 o 
   2   2  21       75.86        6.05     65.83 o 
   3   2  21     5525.44     5654.53    188.08 o 
   4   2  21      477.12      515.54     88.00 o 
   5   2  21     4968.79     5150.05    303.48 o 
   6   2  21      432.27      533.12     90.14 o 
   1   3  21     3002.98     3065.48    147.95 o 
   2   3  21      133.35      245.59     77.26 o 
   3   3  21      555.26      688.05     95.69 o 
   4   3  21       35.13       88.91     90.06 o 
   0   4  21      201.48       72.37    145.34 o 
   1   4  21       89.09      136.51     78.56 o 
   0   0  22     1320.12     1315.17    173.22 o 
   1   0  22     1058.77     1099.80    119.12 o 
   2   0  22      279.58      289.85     88.92 o 
   3   0  22     8438.68     8683.48    565.34 o 
   4   0  22       51.93       45.75     83.27 o 
   5   0  22     5080.58     5124.23    334.58 o 
   1   1  22     2635.67     2637.45    111.86 o 
   2   1  22      154.04      230.53     63.63 o 
   3   1  22      170.39      218.09     76.75 o 
   4   1  22       68.29      -29.52     75.82 o 
   5   1  22      681.07      838.78     97.81 o 
   0   2  22        1.40      -17.76     75.29 o 
   1   2  22      100.94      159.92     63.06 o 
   2   2  22       76.42      130.20    103.96 o 
   3   2  22      209.63      267.15     81.03 o 
   4   2  22       12.47       64.89    105.65 o 
   1   3  22     4138.62     4474.25    256.11 o 
   2   3  22      436.03      404.68     91.08 o 
   1   1  23     2297.02     2219.79    110.62 o 
   2   1  23      235.90      329.02     67.60 o 
   3   1  23      865.84      920.62    100.25 o 
   0   2  23      869.82      886.66    121.61 o 
   1   2  23      331.24      282.81     70.45 o 
   2   2  23      583.79      642.87     94.15 o 
                                                 
